# Supplementary material for: Tanshinone IIA inhibits heat-induced growth of p53-mutant Huh-7 hepatocellular carcinoma by modulating osmotic homeostasis and glycolysis through targeting ALDH7A1
Source: Cell Death Discov. 2025 Oct 31;11:493. doi: 10.1038/s41420-025-02795-0 (PMC12579247; doi:10.1038/s41420-025-02795-0)
Supplement: Supplementary file 8 — Supplementary Table S2 [file 41420_2025_2795_MOESM8_ESM.xlsx]

## Sheet: DEGs among groups
gene_id	Blank_1	Blank_2	Blank_3	shALDH7A1_1	shALDH7A1_2	shALDH7A1_3	TanIIA_1	TanIIA_2	TanIIA_3	DEAB_1	DEAB_2	DEAB_3	gene_name	gene_chr	gene_start	gene_end	gene_strand	gene_length	gene_biotype	gene_description	Family
ENSG00000074800	357.46	351.812	338.48	410.383	396.23	405.089	270.549	290.569	281.005	183.693	184.712	181.243	ENO1	1	8861000	8879190	-	5216	protein_coding	- && sp|P06733|ENOA_HUMAN Alpha-enolase OS=Homo sapiens OX=9606 GN=ENO1 PE=1 SV=2 && PF03952:Enolase, N-terminal domain|PF00113:Enolase, C-terminal TIM barrel domain	-
ENSG00000134333	187.143	182.489	193.572	217.111	220.164	215.17	104.173	97.3367	98.6908	86.8111	89.6355	88.5516	LDHA	11	18394560	18408425	+	6026	protein_coding	- && sp|P00338|LDHA_HUMAN L-lactate dehydrogenase A chain OS=Homo sapiens OX=9606 GN=LDHA PE=1 SV=2 && PF00056:lactate/malate dehydrogenase, NAD binding domain|PF02866:lactate/malate dehydrogenase, alpha/beta C-terminal domain	-
ENSG00000109971	232.581	236.996	240.919	266.216	250.531	252.975	107.982	106.09	111.103	100.486	99.5343	100.298	HSPA8	11	123057489	123063230	-	4849	protein_coding	- && sp|A2Q0Z1|HSP7C_HORSE Heat shock cognate 71 kDa protein OS=Equus caballus OX=9796 GN=HSPA8 PE=2 SV=1 && PF00012:Hsp70 protein	-
ENSG00000171564	139.032	145.527	152.425	367.336	371.883	354.211	157.249	148.915	150.599	98.7702	98.7083	101.382	FGB	4	154563011	154572807	+	4374	protein_coding	- && sp|P02675|FIBB_HUMAN Fibrinogen beta chain OS=Homo sapiens OX=9606 GN=FGB PE=1 SV=2 && PF00147:Fibrinogen beta and gamma chains, C-terminal globular domain|PF08702:Fibrinogen alpha/beta chain family	-
ENSG00000170421	137.786	138.445	128.515	181.205	178.575	185.93	86.0097	95.6549	89.7262	58.3078	58.6125	54.599	KRT8	12	52897187	52949954	-	6881	protein_coding	- && sp|P05787|K2C8_HUMAN Keratin, type II cytoskeletal 8 OS=Homo sapiens OX=9606 GN=KRT8 PE=1 SV=7 && PF00038:Intermediate filament protein	-
ENSG00000111057	132.637	128.128	129.599	144.662	147.06	153.357	90.4494	97.4871	94.8984	54.0966	53.6839	53.136	KRT18	12	52948871	52952906	+	3069	protein_coding	- && sp|P05783|K1C18_HUMAN Keratin, type I cytoskeletal 18 OS=Homo sapiens OX=9606 GN=KRT18 PE=1 SV=2 && PF00038:Intermediate filament protein	-
ENSG00000099783	73.4484	70.6796	70.4972	77.5324	81.3184	73.7956	20.3484	21.0929	19.5552	17.8114	18.6542	17.9154	HNRNPM	19	8444767	8489114	+	5606	protein_coding	- && sp|P52272|HNRPM_HUMAN Heterogeneous nuclear ribonucleoprotein M OS=Homo sapiens OX=9606 GN=HNRNPM PE=1 SV=3 && PF11532:Heterogeneous nuclear ribonucleoprotein M|PF00076:RNA recognition motif. (a.k.a. RRM, RBD, or RNP domain)	-
ENSG00000265972	14.2594	14.1726	14.0181	31.2238	31.3721	30.6601	66.1551	67.1791	64.9975	116.44	115.069	112.226	TXNIP	1	145992435	145996579	-	3604	protein_coding	- && sp|Q9H3M7|TXNIP_HUMAN Thioredoxin-interacting protein OS=Homo sapiens OX=9606 GN=TXNIP PE=1 SV=1 && PF00339:Arrestin (or S-antigen), N-terminal domain|PF02752:Arrestin (or S-antigen), C-terminal domain	-
ENSG00000140465	17.6155	17.935	17.0602	5.6658	5.98337	5.67824	102.619	108.037	105.008	44.6188	43.6618	42.3661	CYP1A1	15	74719542	74725536	-	3361	protein_coding	- && sp|P04798|CP1A1_HUMAN Cytochrome P450 1A1 OS=Homo sapiens OX=9606 GN=CYP1A1 PE=1 SV=1 && PF00067:Cytochrome P450	-
ENSG00000196975	9.86402	10.0572	9.99303	23.3869	23.9416	23.7087	11.8059	11.6176	11.0787	6.17505	6.17812	6.30499	ANXA4	2	69644425	69827112	+	11060	protein_coding	- && sp|P09525|ANXA4_HUMAN Annexin A4 OS=Homo sapiens OX=9606 GN=ANXA4 PE=1 SV=4 && -	-
ENSG00000164904	7.37081	7.0164	7.42749	0.854262	0.858453	0.931758	5.84832	5.61068	5.57304	7.46792	8.09632	7.73549	ALDH7A1	5	126531200	126595362	-	17914	protein_coding	- && sp|P49419|AL7A1_HUMAN Alpha-aminoadipic semialdehyde dehydrogenase OS=Homo sapiens OX=9606 GN=ALDH7A1 PE=1 SV=5 && PF00171:Aldehyde dehydrogenase family	-
ENSG00000104760	21.0418	20.8778	20.7146	64.2061	65.1462	63.2878	17.8666	17.2546	16.6479	15.9383	14.7264	15.9263	FGL1	8	17864380	17910365	-	3301	protein_coding	- && sp|Q08830|FGL1_HUMAN Fibrinogen-like protein 1 OS=Homo sapiens OX=9606 GN=FGL1 PE=1 SV=3 && PF00147:Fibrinogen beta and gamma chains, C-terminal globular domain	-
ENSG00000118520	14.6789	15.3738	16.2709	59.4236	58.4445	56.9414	15.9008	16.9098	15.4051	9.37696	10.2216	10.2367	ARG1	6	131470832	131584332	+	2219	protein_coding	- && sp|P05089|ARGI1_HUMAN Arginase-1 OS=Homo sapiens OX=9606 GN=ARG1 PE=1 SV=2 && PF00491:Arginase family	-
ENSG00000080824	292.86	301.127	317.869	278.196	264.824	264.822	95.761	93.3829	90.9622	115.089	118.496	121.243	HSP90AA1	14	102080742	102139699	-	5097	protein_coding	- && sp|P07900|HS90A_HUMAN Heat shock protein HSP 90-alpha OS=Homo sapiens OX=9606 GN=HSP90AA1 PE=1 SV=5 && PF00183:Hsp90 protein|PF02518:Histidine kinase-, DNA gyrase B-, and HSP90-like ATPase	-
ENSG00000210082	2367.79	2487.16	2682.87	3307.39	3350.56	3206.29	7394.89	6795.22	6596.97	6534.14	6694.9	6897.04	MT-RNR2	MT	1671	3229	+	1559	Mt_rRNA	- && sp|Q8IVG9|HUNIN_HUMAN Humanin OS=Homo sapiens OX=9606 GN=MT-RNR2 PE=1 SV=1 && -	-
ENSG00000162433	20.6417	20.2622	21.74	39.675	39.5515	38.0683	14.895	14.3989	13.854	14.1906	13.7397	13.9405	AK4	1	65147549	65232145	+	7578	protein_coding	- && sp|P27144|KAD4_HUMAN Adenylate kinase 4, mitochondrial OS=Homo sapiens OX=9606 GN=AK4 PE=1 SV=1 && PF05191:Adenylate kinase, active site lid|PF00406:Adenylate kinase	-
ENSG00000101199	32.3284	31.1747	28.3621	21.6198	23.1522	24.2654	46.4696	56.448	52.3406	63.6571	63.3003	63.0052	ARFGAP1	20	63272785	63289790	+	6610	protein_coding	- && sp|Q8N6T3|ARFG1_HUMAN ADP-ribosylation factor GTPase-activating protein 1 OS=Homo sapiens OX=9606 GN=ARFGAP1 PE=1 SV=2 && PF01412:Putative GTPase activating protein for Arf	-
ENSG00000084110	8.86884	9.51219	9.67873	32.0076	33.4532	33.1916	10.8063	9.91939	9.6453	7.81972	7.1984	8.46211	HAL	12	95972662	95996365	-	5146	protein_coding	- && sp|P42357|HUTH_HUMAN Histidine ammonia-lyase OS=Homo sapiens OX=9606 GN=HAL PE=1 SV=1 && PF00221:Aromatic amino acid lyase	-
ENSG00000147872	30.6919	32.1659	32.9934	64.9362	63.6147	63.5273	49.1637	46.5407	45.584	25.8244	26.5442	27.0204	PLIN2	9	19108375	19149290	-	5011	protein_coding	- && sp|Q99541|PLIN2_HUMAN Perilipin-2 OS=Homo sapiens OX=9606 GN=PLIN2 PE=1 SV=2 && PF03036:Perilipin family	-
novel.64	2.63273	2.53911	2.76245	4.94423	5.04033	5.10548	0.328745	0.347123	0.403701	0.418857	0.31345	0.362301	-	2	13428338	13533343	-	11636	-	- && sp|O00370|LORF2_HUMAN LINE-1 retrotransposable element ORF2 protein OS=Homo sapiens OX=9606 PE=1 SV=1 && -	-
ENSG00000177606	52.1339	50.5393	49.7959	35.1314	34.9098	33.2808	57.4403	65.9684	60.063	96.3827	94.8719	87.944	JUN	1	58776845	58784048	-	3624	protein_coding	- && sp|P05412|JUN_HUMAN Transcription factor AP-1 OS=Homo sapiens OX=9606 GN=JUN PE=1 SV=2 && PF00170:bZIP transcription factor|PF03957:Jun-like transcription factor	TF_bZIP
ENSG00000120694	19.7072	20.9099	21.3129	20.7128	20.145	20.3128	8.17859	7.38091	7.16977	6.09882	6.33666	6.73231	HSPH1	13	31134973	31162388	-	8391	protein_coding	- && sp|Q92598|HS105_HUMAN Heat shock protein 105 kDa OS=Homo sapiens OX=9606 GN=HSPH1 PE=1 SV=1 && PF00012:Hsp70 protein	-
ENSG00000086061	97.0126	101.941	104.732	98.027	99.9247	93.5962	37.021	35.4783	35.2558	37.2849	36.4193	35.8964	DNAJA1	9	33025273	33039907	+	2668	protein_coding	- && sp|P31689|DNJA1_HUMAN DnaJ homolog subfamily A member 1 OS=Homo sapiens OX=9606 GN=DNAJA1 PE=1 SV=2 && PF00684:DnaJ central domain|PF01556:DnaJ C terminal domain|PF00226:DnaJ domain	-
ENSG00000287093	19.1713	17.54	19.9618	67.3078	66.9158	61.4529	26.3907	26.1741	27.3148	11.5625	11.2343	11.1256	ENSG00000287093	7	24778444	24795496	-	1324	lncRNA	- && - && -	-
ENSG00000116560	79.7444	80.1174	82.2985	65.4303	64.6557	62.2208	23.0815	23.3091	23.1882	28.2801	28	29.6553	SFPQ	1	35176378	35193446	-	7720	protein_coding	- && sp|P23246|SFPQ_HUMAN Splicing factor, proline- and glutamine-rich OS=Homo sapiens OX=9606 GN=SFPQ PE=1 SV=2 && PF08075:NOPS (NUC059) domain|PF00076:RNA recognition motif. (a.k.a. RRM, RBD, or RNP domain)	-
ENSG00000120129	45.9033	41.6993	39.3558	34.6958	38.414	35.4856	61.3764	65.6045	63.7092	107.991	104.551	104.713	DUSP1	5	172768096	172771195	-	2013	protein_coding	- && sp|P28562|DUS1_HUMAN Dual specificity protein phosphatase 1 OS=Homo sapiens OX=9606 GN=DUSP1 PE=1 SV=3 && PF00782:Dual specificity phosphatase, catalytic domain|PF00581:Rhodanese-like domain	-
ENSG00000196660	7.14059	8.07443	8.11537	16.6303	17.3141	16.3836	7.59429	7.95817	7.59575	5.215	5.27655	5.16342	SLC30A10	1	219685427	219959018	-	9202	protein_coding	- && sp|Q6XR72|ZNT10_HUMAN Zinc transporter 10 OS=Homo sapiens OX=9606 GN=SLC30A10 PE=1 SV=2 && PF01545:Cation efflux family	-
ENSG00000113249	26.2128	27.4951	28.8178	49.8539	49.5032	51.7812	29.1347	27.0871	27.5521	17.4742	17.1226	19.0686	HAVCR1	5	157026742	157069396	-	4856	protein_coding	- && sp|Q96D42|HAVR1_HUMAN Hepatitis A virus cellular receptor 1 OS=Homo sapiens OX=9606 GN=HAVCR1 PE=1 SV=3 && PF07686:Immunoglobulin V-set domain	-
ENSG00000104419	5.92271	5.87257	5.68105	24.8493	24.3553	26.4886	18.3383	18.6217	18.1219	10.3031	10.489	10.2896	NDRG1	8	133237175	133302022	-	12002	protein_coding	- && sp|Q92597|NDRG1_HUMAN Protein NDRG1 OS=Homo sapiens OX=9606 GN=NDRG1 PE=1 SV=1 && -	-
ENSG00000004399	10.1789	8.63906	8.4866	2.96173	2.98371	3.31151	5.51402	6.48041	5.73244	12.8801	12.5225	11.7648	PLXND1	3	129555214	129606676	-	9557	protein_coding	- && sp|Q9Y4D7|PLXD1_HUMAN Plexin-D1 OS=Homo sapiens OX=9606 GN=PLXND1 PE=1 SV=3 && -	-
ENSG00000182551	19.9594	18.0416	18.85	26.6578	25.7304	27.1175	8.34528	8.26097	8.45238	8.49094	8.52175	8.73275	ADI1	2	3497366	3519531	-	5350	protein_coding	- && sp|Q9BV57|MTND_HUMAN 1,2-dihydroxy-3-keto-5-methylthiopentene dioxygenase OS=Homo sapiens OX=9606 GN=ADI1 PE=1 SV=1 && -	-
ENSG00000115009	232.859	232.868	249.645	220.451	237.207	208.791	156.667	147.998	150.153	80.5562	74.0788	82.9207	CCL20	2	227805739	227817564	+	1594	protein_coding	- && sp|P78556|CCL20_HUMAN C-C motif chemokine 20 OS=Homo sapiens OX=9606 GN=CCL20 PE=1 SV=1 && -	-
ENSG00000183762	8.14621	8.25762	7.23053	4.64122	4.35512	4.55783	9.68172	9.62739	9.47736	14.9824	14.8016	14.6255	KREMEN1	22	29073035	29168333	+	8020	protein_coding	- && sp|Q96MU8|KREM1_HUMAN Kremen protein 1 OS=Homo sapiens OX=9606 GN=KREMEN1 PE=1 SV=3 && PF01822:WSC domain|PF00051:Kringle domain|PF00431:CUB domain	-
ENSG00000110169	23.3651	21.48	20.9601	40.3715	43.7418	40.7629	13.6641	14.6869	13.3891	14.0079	13.7176	14.0008	HPX	11	6431049	6442617	-	3631	protein_coding	- && sp|P02790|HEMO_HUMAN Hemopexin OS=Homo sapiens OX=9606 GN=HPX PE=1 SV=2 && PF00045:Hemopexin	-
ENSG00000099937	69.1243	69.4516	64.7971	146.296	136.656	147.153	63.741	60.9866	61.7699	65.3141	62.3957	61.4239	SERPIND1	22	20774113	20787720	+	2319	protein_coding	- && sp|P05546|HEP2_HUMAN Heparin cofactor 2 OS=Homo sapiens OX=9606 GN=SERPIND1 PE=1 SV=3 && PF00079:Serpin (serine protease inhibitor)	-
ENSG00000159399	26.2522	24.6342	25.5996	32.6152	32.1823	31.7732	22.1892	22.157	22.187	12.8391	13.4721	13.0236	HK2	2	74834127	74893359	+	5918	protein_coding	- && sp|P52789|HXK2_HUMAN Hexokinase-2 OS=Homo sapiens OX=9606 GN=HK2 PE=1 SV=2 && PF03727:Hexokinase|PF00349:Hexokinase	-
ENSG00000135829	50.3079	53.2667	54.3455	48.0791	44.8216	47.3903	21.4125	20.396	20.2087	20.2138	20.7743	21.0564	DHX9	1	182839347	182887982	+	5898	protein_coding	- && sp|Q08211|DHX9_HUMAN ATP-dependent RNA helicase A OS=Homo sapiens OX=9606 GN=DHX9 PE=1 SV=4 && PF00270:DEAD/DEAH box helicase|PF00035:Double-stranded RNA binding motif|PF07717:Oligonucleotide/oligosaccharide-binding (OB)-fold|PF04408:Helicase associated domain (HA2)|PF00271:Helicase conserved C-terminal domain	-
ENSG00000115758	74.5429	75.8831	79.5072	61.3235	61.9592	61.2373	55.6434	53.741	58.0849	26.6983	25.8666	26.2307	ODC1	2	10439968	10448327	-	3307	protein_coding	- && sp|P11926|DCOR_HUMAN Ornithine decarboxylase OS=Homo sapiens OX=9606 GN=ODC1 PE=1 SV=2 && PF02784:Pyridoxal-dependent decarboxylase, pyridoxal binding domain|PF00278:Pyridoxal-dependent decarboxylase, C-terminal sheet domain	-
ENSG00000125740	4.18821	4.37368	4.37358	2.63153	2.71331	2.91967	8.9347	9.97244	9.397	13.0641	12.5206	12.7006	FOSB	19	45467995	45475179	+	5553	protein_coding	- && sp|P53539|FOSB_HUMAN Protein fosB OS=Homo sapiens OX=9606 GN=FOSB PE=1 SV=1 && PF00170:bZIP transcription factor	TF_bZIP
ENSG00000110245	33.5003	31.1874	28.844	136.357	156.566	143.695	42.8706	47.6008	45.8887	44.1286	40.4483	38.6401	APOC3	11	116829706	116833072	+	851	protein_coding	- && sp|P02656|APOC3_HUMAN Apolipoprotein C-III OS=Homo sapiens OX=9606 GN=APOC3 PE=1 SV=1 && PF05778:Apolipoprotein CIII (Apo-CIII)	-
ENSG00000170345	20.9575	20.9831	21.2177	19.2673	19.9132	20.8997	32.1488	36.5633	34.3733	53.7574	50.9075	51.5583	FOS	14	75278826	75282230	+	3186	protein_coding	- && sp|P01100|FOS_HUMAN Proto-oncogene c-Fos OS=Homo sapiens OX=9606 GN=FOS PE=1 SV=1 && PF00170:bZIP transcription factor	TF_bZIP
ENSG00000167110	11.3486	10.9145	10.8817	10.9434	11.42	11.2228	23.7735	25.218	22.7409	24.0375	25.3767	23.9493	GOLGA2	9	128255829	128276026	-	11040	protein_coding	- && sp|Q08379|GOGA2_HUMAN Golgin subfamily A member 2 OS=Homo sapiens OX=9606 GN=GOLGA2 PE=1 SV=3 && -	-
ENSG00000117724	24.6648	24.725	27.0975	29.8519	27.0839	28.8025	14.3387	13.2369	12.6208	12.982	12.9095	13.6052	CENPF	1	214603185	214664574	+	12471	protein_coding	- && sp|P49454|CENPF_HUMAN Centromere protein F OS=Homo sapiens OX=9606 GN=CENPF PE=1 SV=3 && PF10490:Rb-binding domain of kinetochore protein Cenp-F/LEK1|PF10481:Cenp-F N-terminal domain|PF10473:Leucine-rich repeats of kinetochore protein Cenp-F/LEK1	-
ENSG00000120738	56.361	52.4789	52.7653	34.4416	33.9386	35.8156	39.6944	50.4767	41.2247	79.7744	81.914	75.0039	EGR1	5	138465479	138469303	+	3137	protein_coding	- && sp|P18146|EGR1_HUMAN Early growth response protein 1 OS=Homo sapiens OX=9606 GN=EGR1 PE=1 SV=1 && PF11914:Domain of unknown function (DUF3432)|PF11928:Early growth response N-terminal domain	zf-C2H2
ENSG00000125148	103.355	112.521	110.478	104.299	110.625	114.351	39.4159	39.004	35.4809	34.2505	34.7297	30.7674	MT2A	16	56608584	56609497	+	914	protein_coding	- && - && -	-
ENSG00000117394	13.054	12.0667	11.2908	12.3691	11.6162	11.8314	5.80087	6.17774	6.64023	3.40105	3.38627	3.11949	SLC2A1	1	42925353	42958893	-	6614	protein_coding	- && sp|P11166|GTR1_HUMAN Solute carrier family 2, facilitated glucose transporter member 1 OS=Homo sapiens OX=9606 GN=SLC2A1 PE=1 SV=2 && PF00083:Sugar (and other) transporter	-
ENSG00000148702	1.94619	1.87959	1.93201	10.8881	9.60491	11.8499	1.58856	1.7255	1.52794	0.84346	0.753576	0.94275	HABP2	10	113550837	113589602	+	3630	protein_coding	- && sp|Q14520|HABP2_HUMAN Hyaluronan-binding protein 2 OS=Homo sapiens OX=9606 GN=HABP2 PE=1 SV=1 && PF00089:Trypsin|PF00051:Kringle domain	-
ENSG00000111110	14.8706	13.0626	14.3761	10.2791	9.80315	10.2633	20.7048	19.5617	20.0819	23.7589	23.2046	23.4761	PPM1H	12	62643994	62935150	-	7164	protein_coding	- && sp|Q9ULR3|PPM1H_HUMAN Protein phosphatase 1H OS=Homo sapiens OX=9606 GN=PPM1H PE=1 SV=2 && PF00481:Protein phosphatase 2C	-
ENSG00000113296	29.678	30.054	29.0913	47.9862	47.1043	47.1074	28.2059	31.2584	30.2706	21.9817	22.2512	20.5388	THBS4	5	79991311	80083287	+	4605	protein_coding	- && sp|P35443|TSP4_HUMAN Thrombospondin-4 OS=Homo sapiens OX=9606 GN=THBS4 PE=1 SV=2 && PF07645:Calcium-binding EGF domain|PF11598:Cartilage oligomeric matrix protein|PF05735:Thrombospondin C-terminal region|PF02412:Thrombospondin type 3 repeat	-
ENSG00000114796	3.54155	3.60377	3.49835	6.91702	6.43478	6.95782	28.5336	27.4351	29.6262	16.5784	17.0704	17.1152	KLHL24	3	183635610	183684519	+	8650	protein_coding	- && sp|Q6TFL4|KLH24_HUMAN Kelch-like protein 24 OS=Homo sapiens OX=9606 GN=KLHL24 PE=1 SV=1 && PF01344:Kelch motif|PF07707:BTB And C-terminal Kelch|PF00651:BTB/POZ domain	ZBTB
ENSG00000091583	68.6679	64.3343	72.9811	137.91	135.458	123.021	44.7919	46.4525	47.8857	49.35	49.0313	53.3575	APOH	17	66212033	66256525	-	1332	protein_coding	- && sp|P02749|APOH_HUMAN Beta-2-glycoprotein 1 OS=Homo sapiens OX=9606 GN=APOH PE=1 SV=3 && PF09014:Beta-2-glycoprotein-1 fifth domain|PF00084:Sushi repeat (SCR repeat)	-
ENSG00000179094	6.61622	6.04321	5.62009	6.91818	6.92672	7.74101	24.1926	28.8426	27.611	22.7202	20.6649	19.7481	PER1	17	8140472	8156506	-	7002	protein_coding	- && sp|O15534|PER1_HUMAN Period circadian protein homolog 1 OS=Homo sapiens OX=9606 GN=PER1 PE=1 SV=2 && PF08447:PAS fold|PF12114:Period protein 2/3C-terminal region	-
ENSG00000102317	37.9708	37.6089	40.4088	43.1952	45.154	42.3927	24.0838	23.4273	23.5533	21.6183	21.1839	20.4022	RBM3	X	48574449	48581162	+	5827	protein_coding	- && sp|P98179|RBM3_HUMAN RNA-binding protein 3 OS=Homo sapiens OX=9606 GN=RBM3 PE=1 SV=1 && PF00076:RNA recognition motif. (a.k.a. RRM, RBD, or RNP domain)	-
ENSG00000249948	5.94914	5.31592	5.8027	14.5397	13.7177	14.1812	1.6357	1.51736	1.58284	2.32294	2.09919	2.2667	GBA3	4	22692914	22819575	+	2932	protein_coding	- && sp|Q9H227|GBA3_HUMAN Cytosolic beta-glucosidase OS=Homo sapiens OX=9606 GN=GBA3 PE=1 SV=2 && PF00232:Glycosyl hydrolase family 1	-
ENSG00000069702	10.7588	11.2098	10.8796	3.60198	3.25929	3.50155	12.2947	11.7731	11.95	10.2065	10.352	10.7902	TGFBR3	1	91680343	91906335	-	8577	protein_coding	- && sp|Q03167|TGBR3_HUMAN Transforming growth factor beta receptor type 3 OS=Homo sapiens OX=9606 GN=TGFBR3 PE=1 SV=3 && -	-
ENSG00000123933	17.0193	15.9563	15.3438	13.6775	13.3253	14.0317	18.6989	21.642	20.3887	30.0288	29.5352	28.1287	MXD4	4	2247432	2262109	-	6873	protein_coding	- && sp|Q14582|MAD4_HUMAN Max dimerization protein 4 OS=Homo sapiens OX=9606 GN=MXD4 PE=1 SV=2 && PF00010:Helix-loop-helix DNA-binding domain	-
ENSG00000198848	9.21717	8.99398	8.35758	35.1219	34.7022	33.4269	10.0502	10.1051	10.2131	10.5099	12.3603	12.0066	CES1	16	55802851	55833337	-	2937	protein_coding	- && sp|P23141|EST1_HUMAN Liver carboxylesterase 1 OS=Homo sapiens OX=9606 GN=CES1 PE=1 SV=2 && PF00135:Carboxylesterase family	-
ENSG00000164266	54.1129	56.2486	60.1181	127.405	131.977	118.158	55.7513	49.0326	50.9822	50.9613	42.3336	45.5518	SPINK1	5	147824572	147831671	-	1361	protein_coding	- && sp|P00995|ISK1_HUMAN Serine protease inhibitor Kazal-type 1 OS=Homo sapiens OX=9606 GN=SPINK1 PE=1 SV=2 && -	-
ENSG00000106665	15.5472	14.9975	14.1409	10.9601	10.502	11.6245	19.2144	20.7959	18.4177	25.4769	27.2235	24.6807	CLIP2	7	74289407	74405935	+	7375	protein_coding	- && sp|Q9UDT6|CLIP2_HUMAN CAP-Gly domain-containing linker protein 2 OS=Homo sapiens OX=9606 GN=CLIP2 PE=1 SV=1 && -	-
ENSG00000093134	8.19533	9.39089	9.20275	16.0387	15.5677	15.7343	8.00582	7.49839	7.55993	5.72009	5.74721	5.91635	VNN3P	6	132722784	132736935	-	6019	transcribed_unitary_pseudogene	- && sp|Q9QZ25|VNN3_MOUSE Vascular non-inflammatory molecule 3 OS=Mus musculus OX=10090 GN=Vnn3 PE=1 SV=3 && -	-
ENSG00000099219	6.66702	6.41259	6.84825	3.89146	3.60741	3.81144	8.45721	8.53688	8.43543	8.83398	8.66586	9.03711	ERMP1	9	5749832	5879537	-	15257	protein_coding	- && sp|Q7Z2K6|ERMP1_HUMAN Endoplasmic reticulum metallopeptidase 1 OS=Homo sapiens OX=9606 GN=ERMP1 PE=1 SV=2 && PF04389:Peptidase family M28	-
ENSG00000259974	24.2336	25.1834	26.03	30.2221	30.3166	28.7893	12.8978	12.1054	12.6375	14.2893	13.6096	14.218	LINC00261	20	22547663	22578642	-	6122	lncRNA	- && - && -	-
ENSG00000123838	14.6553	16.6752	15.8005	43.3928	38.2133	40.8853	11.28	10.3804	11.2046	13.8884	14.0743	14.8389	C4BPA	1	207104233	207144972	+	2470	protein_coding	- && sp|P04003|C4BPA_HUMAN C4b-binding protein alpha chain OS=Homo sapiens OX=9606 GN=C4BPA PE=1 SV=2 && PF00084:Sushi repeat (SCR repeat)|PF18453:Oligomerization domain of C4b-binding protein alpha	-
ENSG00000114268	8.36388	8.88658	7.48579	20.4331	21.8477	21.6205	16.856	18.1931	17.5617	9.1062	9.06116	8.44616	PFKFB4	3	48517684	48562015	-	6107	protein_coding	- && sp|Q16877|F264_HUMAN 6-phosphofructo-2-kinase/fructose-2,6-bisphosphatase 4 OS=Homo sapiens OX=9606 GN=PFKFB4 PE=1 SV=6 && PF00300:Histidine phosphatase superfamily (branch 1)|PF01591:6-phosphofructo-2-kinase	-
ENSG00000006016	10.6622	10.0845	10.0897	1.51244	1.53185	1.99622	7.48548	9.52945	6.96243	13.2888	12.7347	11.601	CRLF1	19	18572220	18607741	-	2967	protein_coding	- && sp|O75462|CRLF1_HUMAN Cytokine receptor-like factor 1 OS=Homo sapiens OX=9606 GN=CRLF1 PE=1 SV=1 && PF09067:Erythropoietin receptor, ligand binding|PF00041:Fibronectin type III domain	-
ENSG00000116771	30.9869	27.627	27.2127	26.0795	26.6543	27.6805	11.1789	10.535	10.99	9.30713	9.46444	9.59887	AGMAT	1	15571699	15585051	-	3095	protein_coding	- && sp|Q9BSE5|SPEB_HUMAN Agmatinase, mitochondrial OS=Homo sapiens OX=9606 GN=AGMAT PE=1 SV=2 && PF00491:Arginase family	-
ENSG00000077782	6.41875	6.27739	5.71942	2.30445	2.31653	2.31291	5.00536	5.64587	5.26773	6.0774	6.18562	5.72925	FGFR1	8	38400215	38468834	-	17201	protein_coding	- && sp|P11362|FGFR1_HUMAN Fibroblast growth factor receptor 1 OS=Homo sapiens OX=9606 GN=FGFR1 PE=1 SV=3 && PF07766:LETM1-like protein	-
ENSG00000140443	6.97797	6.46565	6.97767	4.08548	3.87648	3.83221	8.2358	8.57013	7.51041	8.97764	9.05875	9.47751	IGF1R	15	98648539	98964530	+	13941	protein_coding	- && sp|P08069|IGF1R_HUMAN Insulin-like growth factor 1 receptor OS=Homo sapiens OX=9606 GN=IGF1R PE=1 SV=1 && -	-
ENSG00000163586	103.25	104.283	107.055	200.763	222.215	197.654	90.4377	90.8842	90.1413	102.65	91.8762	102.458	FABP1	2	88122982	88128062	-	2416	protein_coding	- && sp|P07148|FABPL_HUMAN Fatty acid-binding protein, liver OS=Homo sapiens OX=9606 GN=FABP1 PE=1 SV=1 && -	-
ENSG00000173702	2.75163	3.36324	3.19211	13.4332	13.3453	13.2339	4.06297	3.66386	3.65553	2.83941	3.19231	3.2318	MUC13	3	124905442	124953819	-	3499	protein_coding	- && sp|Q9H3R2|MUC13_HUMAN Mucin-13 OS=Homo sapiens OX=9606 GN=MUC13 PE=1 SV=3 && PF01390:SEA domain	-
ENSG00000131981	11.9125	11.984	12.7571	24.6973	26.9823	25.6826	6.54279	6.68169	6.5115	6.53549	7.20464	7.08204	LGALS3	14	55124110	55145423	+	2199	protein_coding	- && sp|P17931|LEG3_HUMAN Galectin-3 OS=Homo sapiens OX=9606 GN=LGALS3 PE=1 SV=5 && PF00337:Galactoside-binding lectin	-
ENSG00000122787	3.33485	2.93531	3.08318	8.43069	7.37198	7.89033	2.20878	2.04163	2.27247	0.567712	0.484375	0.610512	AKR1D1	7	138002324	138118305	+	3412	protein_coding	- && sp|P51857|AK1D1_HUMAN Aldo-keto reductase family 1 member D1 OS=Homo sapiens OX=9606 GN=AKR1D1 PE=1 SV=1 && PF00248:Aldo/keto reductase family	-
ENSG00000138640	2.04376	2.2452	2.17194	7.34429	7.23191	7.35661	4.06115	3.8671	4.08999	2.84646	2.99285	2.75475	FAM13A	4	88725955	89111398	-	13215	protein_coding	- && sp|O94988|FA13A_HUMAN Protein FAM13A OS=Homo sapiens OX=9606 GN=FAM13A PE=1 SV=2 && PF00620:RhoGAP domain	-
ENSG00000104131	48.7638	49.4839	51.8749	46.8601	48.5818	43.5447	30.1079	28.6981	27.6736	20.1622	19.9927	20.5398	EIF3J	15	44537125	44563029	+	3127	protein_coding	- && sp|O75822|EIF3J_HUMAN Eukaryotic translation initiation factor 3 subunit J OS=Homo sapiens OX=9606 GN=EIF3J PE=1 SV=2 && PF08597:Translation initiation factor eIF3 subunit	-
ENSG00000123358	4.11367	3.70682	3.27578	2.74445	2.42385	3.23939	6.92637	8.44167	7.33149	9.82457	9.83542	9.92616	NR4A1	12	52022832	52059507	+	7295	protein_coding	- && sp|P22736|NR4A1_HUMAN Nuclear receptor subfamily 4 group A member 1 OS=Homo sapiens OX=9606 GN=NR4A1 PE=1 SV=1 && PF00105:Zinc finger, C4 type (two domains)	-
ENSG00000013275	93.4601	93.6969	90.4026	77.1367	74.4195	76.4133	34.9951	40.265	38.4631	35.4326	38.6633	34.0954	PSMC4	19	39971165	39981764	+	2550	protein_coding	- && sp|Q3T030|PRS6B_BOVIN 26S proteasome regulatory subunit 6B OS=Bos taurus OX=9913 GN=PSMC4 PE=2 SV=1 && PF16450:Proteasomal ATPase OB C-terminal domain|PF17862:AAA+ lid domain|PF00004:ATPase family associated with various cellular activities (AAA)	-
ENSG00000085563	6.52256	6.53052	7.20961	16.1162	15.3373	15.3432	8.37468	7.91202	7.94918	5.82816	6.06986	6.50273	ABCB1	7	87503017	87713323	-	6422	protein_coding	- && sp|P08183|MDR1_HUMAN ATP-dependent translocase ABCB1 OS=Homo sapiens OX=9606 GN=ABCB1 PE=1 SV=3 && PF00664:ABC transporter transmembrane region|PF00005:ABC transporter	-
ENSG00000079112	9.56006	8.57097	8.90834	21.4962	22.2038	21.5979	8.6568	8.98147	9.41321	8.45915	8.28827	8.1084	CDH17	8	94127162	94217303	-	3878	protein_coding	- && sp|Q12864|CAD17_HUMAN Cadherin-17 OS=Homo sapiens OX=9606 GN=CDH17 PE=1 SV=3 && PF00028:Cadherin domain	-
ENSG00000170525	12.0457	12.1014	11.1309	14.4157	14.9592	14.8538	8.18959	8.02337	8.34962	5.44725	5.97483	5.4026	PFKFB3	10	6144934	6254644	+	6114	protein_coding	- && sp|Q5R9C1|F263_PONAB 6-phosphofructo-2-kinase/fructose-2,6-bisphosphatase 3 OS=Pongo abelii OX=9601 GN=PFKFB3 PE=2 SV=2 && PF00300:Histidine phosphatase superfamily (branch 1)|PF01591:6-phosphofructo-2-kinase	-
ENSG00000160213	13.6986	14.3216	14.3134	24.5787	23.9263	24.9328	12.9133	11.9834	11.8378	10.0925	9.89106	9.64671	CSTB	21	43772511	43776330	-	3820	protein_coding	- && sp|Q76LA0|CYTB_GORGO Cystatin-B OS=Gorilla gorilla gorilla OX=9595 GN=CSTB PE=3 SV=1 && -	-
ENSG00000197355	6.49288	6.39385	6.11521	7.76619	8.03818	8.03059	37.5277	43.434	41.6277	20.417	19.7899	18.6447	UAP1L1	9	137077517	137084539	+	5267	protein_coding	- && sp|Q3KQV9|UAP1L_HUMAN UDP-N-acetylhexosamine pyrophosphorylase-like protein 1 OS=Homo sapiens OX=9606 GN=UAP1L1 PE=1 SV=2 && PF01704:UTP--glucose-1-phosphate uridylyltransferase	-
ENSG00000257017	8.00274	7.72756	9.11626	17.7873	18.7053	18.4751	4.49098	4.64723	4.31787	7.57738	7.76182	7.04398	HP	16	72054505	72061055	+	5492	protein_coding	- && sp|P00738|HPT_HUMAN Haptoglobin OS=Homo sapiens OX=9606 GN=HP PE=1 SV=1 && PF00089:Trypsin	-
ENSG00000141510	30.0067	29.4847	28.0419	20.863	20.8476	22.3254	26.5173	27.5735	25.4748	9.70728	10.1874	10.2009	TP53	17	7661779	7687538	-	6836	protein_coding	- && sp|P04637|P53_HUMAN Cellular tumor antigen p53 OS=Homo sapiens OX=9606 GN=TP53 PE=1 SV=4 && -	P53
ENSG00000143278	4.12761	4.82503	4.91574	12.7471	13.0633	12.3251	3.69046	3.25773	2.9149	2.59184	2.63967	2.55442	F13B	1	197038741	197067260	-	2893	protein_coding	- && sp|P05160|F13B_HUMAN Coagulation factor XIII B chain OS=Homo sapiens OX=9606 GN=F13B PE=1 SV=3 && PF00084:Sushi repeat (SCR repeat)	-
ENSG00000118271	48.6995	49.3343	52.1347	77.5717	81.4593	78.8243	32.2988	31.2328	30.2227	39.7997	34.754	37.5623	TTR	18	31557009	31598833	+	2176	protein_coding	- && sp|P02766|TTHY_HUMAN Transthyretin OS=Homo sapiens OX=9606 GN=TTR PE=1 SV=1 && PF00576:HIUase/Transthyretin family	-
ENSG00000165916	84.0823	81.1597	79.003	82.606	82.0929	79.1725	38.8066	39.2997	39.09	37.8039	42.2662	38.1346	PSMC3	11	47418769	47426473	-	2276	protein_coding	- && sp|P17980|PRS6A_HUMAN 26S proteasome regulatory subunit 6A OS=Homo sapiens OX=9606 GN=PSMC3 PE=1 SV=3 && PF16450:Proteasomal ATPase OB C-terminal domain|PF17862:AAA+ lid domain|PF00004:ATPase family associated with various cellular activities (AAA)	-
ENSG00000239672	24.0557	24.525	25.0621	23.602	23.3363	22.7217	9.91407	9.29066	9.61221	8.52649	9.2451	8.78655	NME1	17	51153559	51162428	+	3415	protein_coding	- && sp|P15531|NDKA_HUMAN Nucleoside diphosphate kinase A OS=Homo sapiens OX=9606 GN=NME1 PE=1 SV=1 && PF00334:Nucleoside diphosphate kinase	-
ENSG00000178038	2.33955	2.41842	2.09313	2.14019	2.35049	2.35105	6.60494	7.23729	6.88473	7.15966	6.64947	7.27062	ALS2CL	3	46668995	46693704	-	9059	protein_coding	- && sp|Q60I27|AL2CL_HUMAN ALS2 C-terminal-like protein OS=Homo sapiens OX=9606 GN=ALS2CL PE=1 SV=1 && -	-
ENSG00000132855	21.5321	21.0014	21.3824	32.2727	27.4456	27.8633	12.6009	10.9574	12.3903	10.4358	10.0251	11.1082	ANGPTL3	1	62597520	62606313	+	3371	protein_coding	- && sp|Q9Y5C1|ANGL3_HUMAN Angiopoietin-related protein 3 OS=Homo sapiens OX=9606 GN=ANGPTL3 PE=1 SV=1 && PF00147:Fibrinogen beta and gamma chains, C-terminal globular domain	-
ENSG00000173530	29.27	29.5359	30.0346	27.5205	27.9511	28.923	15.2142	15.4666	14.3451	12.5147	11.9782	12.2624	TNFRSF10D	8	23135588	23164027	-	3535	protein_coding	- && sp|Q9UBN6|TR10D_HUMAN Tumor necrosis factor receptor superfamily member 10D OS=Homo sapiens OX=9606 GN=TNFRSF10D PE=1 SV=1 && PF00020:TNFR/NGFR cysteine-rich region	-
ENSG00000179403	30.9695	28.9064	26.7569	26.6358	25.9244	27.2378	12.8503	15.614	14.6043	13.0645	11.3528	11.7113	VWA1	1	1434861	1442882	+	5065	protein_coding	- && sp|Q6PCB0|VWA1_HUMAN von Willebrand factor A domain-containing protein 1 OS=Homo sapiens OX=9606 GN=VWA1 PE=1 SV=1 && PF00092:von Willebrand factor type A domain|PF00041:Fibronectin type III domain	-
ENSG00000123843	6.71872	6.37493	6.71483	26.2942	27.9501	28.0348	14.2511	14.0082	14.8341	11.5561	10.3261	11.1868	C4BPB	1	207088860	207099993	+	3201	protein_coding	- && sp|P20851|C4BPB_HUMAN C4b-binding protein beta chain OS=Homo sapiens OX=9606 GN=C4BPB PE=1 SV=1 && -	-
ENSG00000090402	0.67214	0.652568	0.772179	4.44204	3.80317	4.58028	0.269705	0.324205	0.276573	0.437669	0.464157	0.589765	SI	3	164978898	165078496	-	6139	protein_coding	- && sp|P14410|SUIS_HUMAN Sucrase-isomaltase, intestinal OS=Homo sapiens OX=9606 GN=SI PE=1 SV=6 && PF01055:Glycosyl hydrolases family 31|PF00088:Trefoil (P-type) domain|PF16863:N-terminal barrel of NtMGAM and CtMGAM, maltase-glucoamylase	-
ENSG00000124160	14.0203	14.484	15.0862	12.2949	11.838	12.6184	2.53238	2.7417	2.80874	3.23666	2.82825	2.96904	NCOA5	20	46060991	46089962	-	3224	protein_coding	- && sp|Q9HCD5|NCOA5_HUMAN Nuclear receptor coactivator 5 OS=Homo sapiens OX=9606 GN=NCOA5 PE=1 SV=2 && -	-
ENSG00000135245	8.69833	8.1344	8.72102	24.9023	25.7463	24.075	10.5361	10.3219	10.2529	8.15021	7.81881	8.07446	HILPDA	7	128455849	128458418	+	2070	protein_coding	- && - && -	-
ENSG00000186198	20.5691	24.9298	26.6355	34.6805	36.3186	36.9705	23.1711	23.7573	23.5817	7.7768	8.38802	6.81688	SLC51B	15	65045387	65053397	+	924	protein_coding	- && sp|Q86UW2|OSTB_HUMAN Organic solute transporter subunit beta OS=Homo sapiens OX=9606 GN=SLC51B PE=1 SV=2 && PF15048:Organic solute transporter subunit beta protein	-
ENSG00000109919	37.9108	39.8474	37.3259	46.9673	46.9817	43.4835	26.9515	26.4752	27.856	22.7947	22.2141	21.6394	MTCH2	11	47617315	47642607	-	2881	protein_coding	- && sp|Q9Y6C9|MTCH2_HUMAN Mitochondrial carrier homolog 2 OS=Homo sapiens OX=9606 GN=MTCH2 PE=1 SV=1 && PF00153:Mitochondrial carrier protein	-
ENSG00000164692	4.68952	4.42314	4.13214	2.28804	2.15366	2.27973	2.95713	2.71791	2.79002	6.69812	6.91545	5.87621	COL1A2	7	94394895	94431227	+	10812	protein_coding	- && sp|P08123|CO1A2_HUMAN Collagen alpha-2(I) chain OS=Homo sapiens OX=9606 GN=COL1A2 PE=1 SV=7 && PF01410:Fibrillar collagen C-terminal domain	-
ENSG00000105926	8.98852	9.40036	9.17672	12.8706	12.5066	12.7328	6.42905	5.64824	5.87163	4.97532	4.60464	5.82838	PALS2	7	24573268	24694193	+	9369	protein_coding	- && sp|Q9NZW5|PALS2_HUMAN Protein PALS2 OS=Homo sapiens OX=9606 GN=PALS2 PE=1 SV=2 && PF07653:Variant SH3 domain|PF02828:L27 domain|PF00625:Guanylate kinase|PF00595:PDZ domain	-
ENSG00000174738	7.32791	6.95866	7.29744	5.28336	5.76067	5.14301	20.0759	18.4618	19.7739	13.5584	13.2906	13.3217	NR1D2	3	23945286	23980617	+	5793	protein_coding	- && sp|Q14995|NR1D2_HUMAN Nuclear receptor subfamily 1 group D member 2 OS=Homo sapiens OX=9606 GN=NR1D2 PE=1 SV=3 && PF00104:Ligand-binding domain of nuclear hormone receptor|PF00105:Zinc finger, C4 type (two domains)	THR-like
ENSG00000000971	3.50965	3.56718	3.87056	8.94358	8.50561	9.07727	4.47142	4.05216	4.24729	4.16185	4.1463	4.556	CFH	1	196651754	196752476	+	15284	protein_coding	- && sp|P08603|CFAH_HUMAN Complement factor H OS=Homo sapiens OX=9606 GN=CFH PE=1 SV=4 && PF00084:Sushi repeat (SCR repeat)	-
ENSG00000114023	6.35752	7.02339	6.92797	13.5895	14.8354	12.9046	8.97931	8.36906	8.92055	6.19249	6.74795	6.51375	FAM162A	3	122384161	122412334	+	11604	protein_coding	- && sp|Q96A26|F162A_HUMAN Protein FAM162A OS=Homo sapiens OX=9606 GN=FAM162A PE=1 SV=2 && -	-
ENSG00000114771	5.24824	4.94781	5.01353	15.0878	14.6114	14.26	2.169	1.54236	1.49119	2.37381	1.74599	2.00575	AADAC	3	151814073	151828488	+	1632	protein_coding	- && sp|P22760|AAAD_HUMAN Arylacetamide deacetylase OS=Homo sapiens OX=9606 GN=AADAC PE=1 SV=5 && PF07859:alpha/beta hydrolase fold	-
ENSG00000169429	11.0158	11.6822	11.6676	11.4706	10.3687	9.01554	3.61799	3.2119	3.47711	1.54522	1.43134	1.53313	CXCL8	4	73740519	73743716	+	2588	protein_coding	- && sp|P10145|IL8_HUMAN Interleukin-8 OS=Homo sapiens OX=9606 GN=CXCL8 PE=1 SV=1 && -	-
ENSG00000131187	4.12592	4.34138	3.71102	10.2399	11.9189	11.7387	3.4042	4.2671	4.11553	3.94677	3.40806	3.84349	F12	5	177402133	177416583	-	5652	protein_coding	- && sp|P00748|FA12_HUMAN Coagulation factor XII OS=Homo sapiens OX=9606 GN=F12 PE=1 SV=3 && PF00039:Fibronectin type I domain|PF00008:EGF-like domain	-
ENSG00000073605	5.27258	4.72779	4.7287	5.35852	6.94828	6.32202	13.6522	13.4722	13.4086	15.9043	17.4394	18.4277	GSDMB	17	39904595	39919854	-	5905	protein_coding	- && sp|Q8TAX9|GSDMB_HUMAN Gasdermin-B OS=Homo sapiens OX=9606 GN=GSDMB PE=1 SV=2 && PF04598:Gasdermin pore forming domain	-
ENSG00000177666	13.0554	12.4505	10.1025	9.77622	8.79219	10.5254	16.8554	20.3531	18.5699	23.3238	23.9947	23.0572	PNPLA2	11	818914	825573	+	3831	protein_coding	- && sp|Q96AD5|PLPL2_HUMAN Patatin-like phospholipase domain-containing protein 2 OS=Homo sapiens OX=9606 GN=PNPLA2 PE=1 SV=1 && -	-
ENSG00000035141	34.6286	37.1648	35.5012	37.0701	36.0102	35.0907	24.3515	23.8205	23.1781	16.713	17.16	17.8011	FAM136A	2	70295976	70302067	-	3062	protein_coding	- && sp|Q96C01|F136A_HUMAN Protein FAM136A OS=Homo sapiens OX=9606 GN=FAM136A PE=1 SV=1 && -	-
ENSG00000185950	1.44877	1.43518	1.49683	1.46014	1.39697	1.40837	5.92217	7.48592	6.96	5.63866	5.24055	4.85874	IRS2	13	109752695	109786583	-	8156	protein_coding	- && sp|Q9Y4H2|IRS2_HUMAN Insulin receptor substrate 2 OS=Homo sapiens OX=9606 GN=IRS2 PE=1 SV=2 && -	-
ENSG00000184792	4.45893	4.78527	4.51387	10.2883	10.2797	10.6536	3.77927	3.46886	3.38791	4.35284	3.99578	3.91869	OSBP2	22	30693782	30907824	+	6632	protein_coding	- && sp|Q969R2|OSBP2_HUMAN Oxysterol-binding protein 2 OS=Homo sapiens OX=9606 GN=OSBP2 PE=1 SV=2 && PF01237:Oxysterol-binding protein|PF00169:PH domain	-
ENSG00000128283	78.8628	75.78	66.829	66.9081	65.5205	72.1447	53.3848	64.5993	59.2253	34.5143	31.3889	28.5475	CDC42EP1	22	37560480	37569405	+	2540	protein_coding	- && sp|Q00587|BORG5_HUMAN Cdc42 effector protein 1 OS=Homo sapiens OX=9606 GN=CDC42EP1 PE=1 SV=1 && -	-
ENSG00000118946	3.82923	4.30382	3.86125	2.88615	2.82665	2.95139	4.71472	4.62473	4.8085	7.28941	7.69409	7.68893	PCDH17	13	57631744	57729311	+	8392	protein_coding	- && sp|O14917|PCD17_HUMAN Protocadherin-17 OS=Homo sapiens OX=9606 GN=PCDH17 PE=1 SV=2 && -	-
ENSG00000178764	15.8931	15.2237	15.9827	22.0796	21.1962	22.2753	19.7065	19.9553	19.4839	9.89263	10.3919	10.2691	ZHX2	8	122781655	122974510	+	4453	protein_coding	- && sp|Q9Y6X8|ZHX2_HUMAN Zinc fingers and homeoboxes protein 2 OS=Homo sapiens OX=9606 GN=ZHX2 PE=1 SV=1 && -	Homeobox
ENSG00000229314	118.736	133.822	112.718	185.459	156.336	195.423	107.042	93.4709	106.372	72.3319	72.3756	79.0216	ORM1	9	114323098	114326479	+	863	protein_coding	- && sp|P02763|A1AG1_HUMAN Alpha-1-acid glycoprotein 1 OS=Homo sapiens OX=9606 GN=ORM1 PE=1 SV=1 && PF00061:Lipocalin / cytosolic fatty-acid binding protein family	-
ENSG00000112406	2.10391	1.94017	2.4153	1.74244	1.75335	2.02388	7.12912	7.67236	7.02689	7.4703	6.81327	6.79914	HECA	6	139135080	139180802	+	5646	protein_coding	- && sp|Q9UBI9|HDC_HUMAN Headcase protein homolog OS=Homo sapiens OX=9606 GN=HECA PE=1 SV=1 && PF15353:Headcase protein family homologue|PF16002:Headcase protein	-
ENSG00000130706	74.019	70.8072	63.1484	60.19	57.3482	63.7364	29.9062	35.5819	32.3142	30.2798	26.579	27.4843	ADRM1	20	62302093	62308862	+	2142	protein_coding	- && sp|Q16186|ADRM1_HUMAN Proteasomal ubiquitin receptor ADRM1 OS=Homo sapiens OX=9606 GN=ADRM1 PE=1 SV=2 && PF16550:UCH-binding domain|PF04683:Proteasome complex subunit Rpn13 ubiquitin receptor	-
ENSG00000114315	14.8176	14.1972	13.8768	10.6456	10.795	10.0824	28.2002	28.1744	25.3981	30.7114	29.145	27.6046	HES1	3	194136148	194138732	+	2059	protein_coding	- && sp|Q14469|HES1_HUMAN Transcription factor HES-1 OS=Homo sapiens OX=9606 GN=HES1 PE=1 SV=1 && PF07527:Hairy Orange|PF00010:Helix-loop-helix DNA-binding domain	bHLH
ENSG00000163346	19.2866	18.3187	19.122	18.928	21.1145	21.4852	34.1287	35.0529	34.9628	41.5701	45.2096	40.5944	PBXIP1	1	154944076	154956123	-	3851	protein_coding	- && sp|Q96AQ6|PBIP1_HUMAN Pre-B-cell leukemia transcription factor-interacting protein 1 OS=Homo sapiens OX=9606 GN=PBXIP1 PE=1 SV=1 && -	-
ENSG00000074181	7.45606	7.79783	6.5296	7.37483	7.11415	7.99336	10.2742	12.5563	12.0014	15.3821	15.2831	14.4499	NOTCH3	19	15159038	15200995	-	9408	protein_coding	- && sp|Q9UM47|NOTC3_HUMAN Neurogenic locus notch homolog protein 3 OS=Homo sapiens OX=9606 GN=NOTCH3 PE=1 SV=2 && PF11936:Domain of unknown function (DUF3454)|PF00066:LNR domain|PF06816:NOTCH protein|PF07645:Calcium-binding EGF domain|PF12796:Ankyrin repeats (3 copies)|PF00008:EGF-like domain|PF07684:NOTCH protein	-
ENSG00000166562	8.22861	8.75547	8.42069	16.2339	16.3135	15.08	10.1488	9.72317	8.38358	5.76597	6.40748	6.05809	SEC11C	18	59139866	59158832	+	4118	protein_coding	- && sp|Q9BY50|SC11C_HUMAN Signal peptidase complex catalytic subunit SEC11C OS=Homo sapiens OX=9606 GN=SEC11C PE=1 SV=3 && PF00717:Peptidase S24-like	-
ENSG00000134107	14.7407	15.0258	15.0523	40.6775	40.2497	45.0398	68.6715	72.3068	66.1253	20.1885	21.7032	20.8064	BHLHE40	3	4979437	4985323	+	3516	protein_coding	- && sp|O14503|BHE40_HUMAN Class E basic helix-loop-helix protein 40 OS=Homo sapiens OX=9606 GN=BHLHE40 PE=1 SV=1 && PF07527:Hairy Orange|PF00010:Helix-loop-helix DNA-binding domain	bHLH
ENSG00000077044	7.02894	6.71124	6.30522	3.88087	4.07264	4.51876	6.51815	7.03605	6.95881	9.36252	9.46519	9.41346	DGKD	2	233354494	233472104	+	9784	protein_coding	- && sp|Q16760|DGKD_HUMAN Diacylglycerol kinase delta OS=Homo sapiens OX=9606 GN=DGKD PE=1 SV=4 && PF07647:SAM domain (Sterile alpha motif)|PF00781:Diacylglycerol kinase catalytic domain|PF00609:Diacylglycerol kinase accessory domain|PF00130:Phorbol esters/diacylglycerol binding domain (C1 domain)|PF00169:PH domain	-
ENSG00000163840	6.32996	6.55473	7.29529	12.4877	11.8411	12.2183	6.37453	5.61226	6.08348	4.92903	5.01916	5.24516	DTX3L	3	122564338	122575203	+	5768	protein_coding	- && sp|Q8TDB6|DTX3L_HUMAN E3 ubiquitin-protein ligase DTX3L OS=Homo sapiens OX=9606 GN=DTX3L PE=1 SV=1 && -	-
ENSG00000143158	25.548	25.508	24.8622	40.8911	44.229	41.4112	25.2138	23.6771	24.8653	21.081	19.7669	20.2674	MPC2	1	167916675	167937072	-	2638	protein_coding	- && sp|O95563|MPC2_HUMAN Mitochondrial pyruvate carrier 2 OS=Homo sapiens OX=9606 GN=MPC2 PE=1 SV=1 && PF03650:Mitochondrial pyruvate carriers	-
ENSG00000149742	13.3177	14.2864	16.3578	33.8475	34.2616	33.8071	18.3153	18.3828	18.9451	15.4496	14.6929	15.5331	SLC22A9	11	63369785	63410294	+	2366	protein_coding	- && sp|Q8IVM8|S22A9_HUMAN Solute carrier family 22 member 9 OS=Homo sapiens OX=9606 GN=SLC22A9 PE=1 SV=1 && PF07690:Major Facilitator Superfamily	-
ENSG00000169432	2.62701	2.7514	2.81708	4.93382	4.55368	4.49147	2.12474	1.95602	2.17115	1.76083	1.79394	1.89553	SCN9A	2	166195185	166376001	-	13946	protein_coding	- && sp|Q15858|SCN9A_HUMAN Sodium channel protein type 9 subunit alpha OS=Homo sapiens OX=9606 GN=SCN9A PE=1 SV=3 && PF11933:Cytoplasmic domain of voltage-gated Na+ ion channel|PF00520:Ion transport protein|PF06512:Sodium ion transport-associated	-
ENSG00000132437	19.0761	19.4038	18.8242	27.6835	25.6996	27.0227	10.3302	10.4586	10.2768	11.3867	12.0483	12.1741	DDC	7	50458436	50565405	-	3084	protein_coding	- && sp|P20711|DDC_HUMAN Aromatic-L-amino-acid decarboxylase OS=Homo sapiens OX=9606 GN=DDC PE=1 SV=2 && PF00282:Pyridoxal-dependent decarboxylase conserved domain	-
ENSG00000156968	5.54271	6.39282	5.94069	6.92822	7.38384	7.8813	3.02942	2.94053	3.06891	2.3489	2.24658	2.3264	MPV17L	16	15395754	15413271	+	6012	protein_coding	- && sp|Q2QL34|MP17L_HUMAN Mpv17-like protein OS=Homo sapiens OX=9606 GN=MPV17L PE=1 SV=1 && PF04117:Mpv17 / PMP22 family	-
ENSG00000070019	1.74535	1.70267	1.82834	9.47182	8.25979	8.43648	1.55301	1.82975	1.78255	2.20658	2.42044	1.9763	GUCY2C	12	14612632	14696599	-	4191	protein_coding	- && sp|P25092|GUC2C_HUMAN Heat-stable enterotoxin receptor OS=Homo sapiens OX=9606 GN=GUCY2C PE=1 SV=2 && PF07714:Protein tyrosine kinase|PF00211:Adenylate and Guanylate cyclase catalytic domain	-
ENSG00000130270	2.7097	2.92719	2.53675	2.4935	2.48545	3.06211	4.71304	4.50678	4.68809	7.75939	8.17382	7.91965	ATP8B3	19	1782075	1812276	-	7014	protein_coding	- && sp|O60423|AT8B3_HUMAN Phospholipid-transporting ATPase IK OS=Homo sapiens OX=9606 GN=ATP8B3 PE=2 SV=4 && PF16209:Phospholipid-translocating ATPase N-terminal	-
ENSG00000204616	3.14462	3.29076	3.57994	10.5285	10.9517	11.1526	6.58711	7.03654	6.48144	2.91206	3.35231	2.66377	TRIM31	6	30102897	30113090	-	3519	protein_coding	- && sp|Q9BZY9|TRI31_HUMAN E3 ubiquitin-protein ligase TRIM31 OS=Homo sapiens OX=9606 GN=TRIM31 PE=1 SV=2 && PF00643:B-box zinc finger|PF15227:zinc finger of C3HC4-type, RING	-
ENSG00000182272	16.527	16.285	14.0785	7.76718	8.95789	8.90245	13.3204	16.8446	14.8636	21.5364	20.3443	19.697	B4GALNT4	11	369499	382117	+	4059	protein_coding	- && sp|Q76KP1|B4GN4_HUMAN N-acetyl-beta-glucosaminyl-glycoprotein 4-beta-N-acetylgalactosaminyltransferase 1 OS=Homo sapiens OX=9606 GN=B4GALNT4 PE=1 SV=1 && PF05679:Chondroitin N-acetylgalactosaminyltransferase	-
ENSG00000021852	0.731591	1.0828	1.00767	7.2737	7.25395	7.41169	1.71383	1.34022	1.55491	1.70081	1.6382	1.66542	C8B	1	56929207	56974383	-	3931	protein_coding	- && sp|P07358|CO8B_HUMAN Complement component C8 beta chain OS=Homo sapiens OX=9606 GN=C8B PE=1 SV=3 && -	-
ENSG00000204444	44.2234	48.4774	43.9388	77.7622	74.7427	77.0921	35.0316	36.0125	36.5106	37.4809	34.8754	36.8468	APOM	6	31652416	31658210	+	1237	protein_coding	- && sp|O95445|APOM_HUMAN Apolipoprotein M OS=Homo sapiens OX=9606 GN=APOM PE=1 SV=2 && PF11032:ApoM domain	-
ENSG00000128923	4.97958	4.73406	4.89054	2.2455	2.52229	2.49961	7.57303	7.3188	7.87818	6.51022	6.19684	6.99832	MINDY2	15	58771192	58861900	+	9454	protein_coding	- && sp|Q8NBR6|MINY2_HUMAN Ubiquitin carboxyl-terminal hydrolase MINDY-2 OS=Homo sapiens OX=9606 GN=MINDY2 PE=1 SV=2 && PF04424:MINDY deubiquitinase	-
ENSG00000156103	5.85537	5.85218	6.28562	1.88159	1.58891	1.78372	3.16401	2.89596	2.86532	4.58264	4.97032	5.11616	MMP16	8	88032011	88328025	-	12108	protein_coding	- && sp|P51512|MMP16_HUMAN Matrix metalloproteinase-16 OS=Homo sapiens OX=9606 GN=MMP16 PE=1 SV=2 && PF01471:Putative peptidoglycan binding domain|PF11857:Domain of unknown function (DUF3377)|PF00413:Matrixin|PF00045:Hemopexin	-
ENSG00000099953	4.04329	4.26705	3.49341	3.15085	3.48242	4.07827	8.3384	9.23148	8.91423	10.9582	10.4925	10.2584	MMP11	22	23768226	23784316	+	5149	protein_coding	- && sp|P24347|MMP11_HUMAN Stromelysin-3 OS=Homo sapiens OX=9606 GN=MMP11 PE=1 SV=3 && PF00413:Matrixin|PF00045:Hemopexin	-
ENSG00000141076	20.542	21.126	20.7683	15.0608	15.8208	15.5655	10.3992	10.7668	10.5511	6.71713	7.39842	7.3421	UTP4	16	69131291	69231130	+	5600	protein_coding	- && sp|Q969X6|UTP4_HUMAN U3 small nucleolar RNA-associated protein 4 homolog OS=Homo sapiens OX=9606 GN=UTP4 PE=1 SV=1 && -	-
ENSG00000087266	3.67892	3.58897	3.37329	3.33166	3.66369	3.78696	12.1793	13.0131	12.8213	7.41666	7.69792	7.31943	SH3BP2	4	2793071	2841098	+	13918	protein_coding	- && sp|P78314|3BP2_HUMAN SH3 domain-binding protein 2 OS=Homo sapiens OX=9606 GN=SH3BP2 PE=1 SV=2 && PF00169:PH domain|PF00017:SH2 domain	-
ENSG00000152256	4.15672	3.93831	4.06814	5.84805	5.69969	5.75492	4.29597	4.14439	4.16321	2.70228	2.65655	2.84651	PDK1	2	172555373	172608669	+	14845	protein_coding	- && sp|Q15118|PDK1_HUMAN [Pyruvate dehydrogenase (acetyl-transferring)] kinase isozyme 1, mitochondrial OS=Homo sapiens OX=9606 GN=PDK1 PE=1 SV=1 && PF02518:Histidine kinase-, DNA gyrase B-, and HSP90-like ATPase|PF10436:Mitochondrial branched-chain alpha-ketoacid dehydrogenase kinase	-
ENSG00000254166	1.87091	1.80559	2.01047	1.83813	1.86877	1.77686	0.832434	0.769197	0.769147	0.598924	0.482134	0.582521	CASC19	8	127072694	127227541	-	22222	lncRNA	- && - && -	-
ENSG00000168495	10.3359	10.0121	9.63065	8.34679	8.0962	8.54048	21.2299	20.3829	20.2034	16.553	18.1798	17.2341	POLR3D	8	22245133	22254601	+	5583	protein_coding	- && sp|P05423|RPC4_HUMAN DNA-directed RNA polymerase III subunit RPC4 OS=Homo sapiens OX=9606 GN=POLR3D PE=1 SV=2 && PF05132:RNA polymerase III RPC4	-
ENSG00000116161	20.6092	20.1457	21.7865	20.1876	22.0632	20.993	11.5029	11.083	10.8258	10.0821	10.0606	10.5196	CACYBP	1	174999163	175012027	+	4611	protein_coding	- && sp|Q9HB71|CYBP_HUMAN Calcyclin-binding protein OS=Homo sapiens OX=9606 GN=CACYBP PE=1 SV=2 && PF09032:Siah interacting protein, N terminal|PF04969:CS domain|PF05002:SGS domain	-
ENSG00000100360	4.41827	4.47837	4.03779	4.02983	4.19786	4.57903	7.80591	8.03263	8.1336	9.80691	9.34996	10.063	IFT27	22	36758202	36776256	-	8009	protein_coding	- && sp|Q9BW83|IFT27_HUMAN Intraflagellar transport protein 27 homolog OS=Homo sapiens OX=9606 GN=IFT27 PE=1 SV=1 && PF00071:Ras family	-
ENSG00000276043	29.5645	29.5154	29.6855	17.2537	17.1836	18.3258	3.21811	3.3109	3.00305	8.05199	8.61761	8.56979	UHRF1	19	4903080	4962154	+	5145	protein_coding	- && sp|Q96T88|UHRF1_HUMAN E3 ubiquitin-protein ligase UHRF1 OS=Homo sapiens OX=9606 GN=UHRF1 PE=1 SV=1 && PF12148:Tandem tudor domain within UHRF1|PF00240:Ubiquitin family|PF00628:PHD-finger|PF02182:SAD/SRA domain	-
ENSG00000095397	4.29439	3.82736	3.93991	3.96984	3.46435	3.89312	9.87158	10.3421	9.4386	10.2243	9.89831	9.16005	WHRN	9	114402080	114505473	-	6362	protein_coding	- && sp|Q9P202|WHRN_HUMAN Whirlin OS=Homo sapiens OX=9606 GN=WHRN PE=1 SV=4 && -	-
ENSG00000132164	9.05967	8.65843	8.69068	10.2057	10.1593	10.8905	5.64099	5.5208	6.14253	4.21867	4.76048	4.32116	SLC6A11	3	10816201	10940714	+	6680	protein_coding	- && sp|P48066|S6A11_HUMAN Sodium- and chloride-dependent GABA transporter 3 OS=Homo sapiens OX=9606 GN=SLC6A11 PE=2 SV=1 && -	-
ENSG00000154080	2.14516	2.07166	2.22248	3.44826	2.91508	3.11811	1.43825	1.19497	1.20448	0.868449	0.930679	0.904737	CHST9	18	26906481	27185308	-	11512	protein_coding	- && sp|Q7L1S5|CHST9_HUMAN Carbohydrate sulfotransferase 9 OS=Homo sapiens OX=9606 GN=CHST9 PE=2 SV=2 && PF03567:Sulfotransferase family	-
ENSG00000266074	1.14472	1.19252	1.26119	0.814561	0.858446	0.851492	1.13849	1.47538	1.33414	2.87181	2.8558	2.59198	BAHCC1	17	81395457	81466331	+	13490	protein_coding	- && sp|Q9P281|BAHC1_HUMAN BAH and coiled-coil domain-containing protein 1 OS=Homo sapiens OX=9606 GN=BAHCC1 PE=1 SV=4 && PF01426:BAH domain	-
ENSG00000213390	8.47512	8.52607	8.04474	6.18503	6.36031	6.43178	11.0077	11.3811	11.3247	13.1211	13.6212	13.0768	ARHGAP19	10	97222173	97292673	-	6167	protein_coding	- && sp|Q14CB8|RHG19_HUMAN Rho GTPase-activating protein 19 OS=Homo sapiens OX=9606 GN=ARHGAP19 PE=1 SV=1 && PF00620:RhoGAP domain	-
ENSG00000140545	3.88258	4.32342	3.68952	2.78498	2.62503	2.6302	4.29317	4.47209	4.58207	7.12291	7.71494	6.5295	MFGE8	15	88898683	88913468	-	8325	protein_coding	- && sp|Q08431|MFGM_HUMAN Lactadherin OS=Homo sapiens OX=9606 GN=MFGE8 PE=1 SV=3 && -	-
ENSG00000162772	4.19088	4.22731	4.66157	2.70531	2.98999	2.91799	10.5819	10.9521	11.424	9.22114	8.95178	9.56457	ATF3	1	212565334	212620777	+	3998	protein_coding	- && sp|Q2KII1|ATF3_BOVIN Cyclic AMP-dependent transcription factor ATF-3 OS=Bos taurus OX=9913 GN=ATF3 PE=2 SV=1 && -	-
ENSG00000094804	19.847	20.437	22.1307	18.3068	16.8341	16.5927	6.5898	7.09819	5.94626	8.40035	8.03708	8.414	CDC6	17	40287879	40304657	+	5311	protein_coding	- && sp|Q99741|CDC6_HUMAN Cell division control protein 6 homolog OS=Homo sapiens OX=9606 GN=CDC6 PE=1 SV=1 && PF13401:AAA domain|PF09079:CDC6, C terminal winged helix domain|PF17872:AAA lid domain	-
ENSG00000145050	30.8358	29.7029	30.4801	43.0608	48.5509	43.4922	19.1113	22.1399	19.077	20.1856	22.1136	20.7059	MANF	3	51385291	51389397	+	2139	protein_coding	- && sp|P55145|MANF_HUMAN Mesencephalic astrocyte-derived neurotrophic factor OS=Homo sapiens OX=9606 GN=MANF PE=1 SV=3 && -	-
ENSG00000153904	9.81335	10.3985	10.6459	18.1109	16.8987	15.8467	8.35183	7.74637	8.13097	7.35598	7.78989	7.2768	DDAH1	1	85318481	85578363	-	4587	protein_coding	- && sp|O94760|DDAH1_HUMAN N(G),N(G)-dimethylarginine dimethylaminohydrolase 1 OS=Homo sapiens OX=9606 GN=DDAH1 PE=1 SV=3 && -	-
ENSG00000196776	3.09787	3.03323	3.21767	3.06031	2.97918	2.89903	7.32219	6.43392	6.83909	7.04227	7.10808	7.16787	CD47	3	108043091	108091862	-	8234	protein_coding	- && - && -	-
ENSG00000136450	23.9868	24.2001	25.038	21.1873	20.0104	19.7144	9.76745	8.01974	9.35924	9.18737	10.1833	10.7241	SRSF1	17	58000919	58007346	-	5781	protein_coding	- && sp|Q0VCY7|SRSF1_BOVIN Serine/arginine-rich splicing factor 1 OS=Bos taurus OX=9913 GN=SRSF1 PE=2 SV=1 && PF00076:RNA recognition motif. (a.k.a. RRM, RBD, or RNP domain)	-
ENSG00000145022	9.41665	9.26834	8.71512	13.6169	14.3049	14.7929	6.3715	5.89223	6.27469	4.92223	4.4893	3.81653	TCTA	3	49412212	49416476	+	2742	protein_coding	- && sp|P57738|TCTA_HUMAN T-cell leukemia translocation-altered gene protein OS=Homo sapiens OX=9606 GN=TCTA PE=1 SV=1 && PF15128:T-cell leukemia translocation-altered	-
ENSG00000134389	1.1959	1.43684	1.40778	4.8666	4.56532	4.57756	0.703811	0.684292	0.625503	0.876515	0.847873	1.01196	CFHR5	1	196975010	197009678	+	4705	protein_coding	- && sp|Q9BXR6|FHR5_HUMAN Complement factor H-related protein 5 OS=Homo sapiens OX=9606 GN=CFHR5 PE=1 SV=1 && PF00084:Sushi repeat (SCR repeat)	-
ENSG00000142871	5.9679	5.61972	5.53142	2.25581	2.27289	1.69869	7.25636	6.71177	7.39207	7.99226	8.41431	8.20802	CCN1	1	85580761	85584589	+	3698	protein_coding	- && sp|O00622|CCN1_HUMAN CCN family member 1 OS=Homo sapiens OX=9606 GN=CCN1 PE=1 SV=1 && PF00007:Cystine-knot domain	-
ENSG00000261701	5.71902	5.69346	6.0752	14.3229	11.6496	11.7849	2.75972	2.58614	2.32385	2.56565	2.60657	2.47469	HPR	16	72063148	72077246	+	1924	protein_coding	- && sp|P00739|HPTR_HUMAN Haptoglobin-related protein OS=Homo sapiens OX=9606 GN=HPR PE=2 SV=2 && PF00089:Trypsin	-
ENSG00000124216	9.42372	10.0961	9.712	9.61662	9.78639	9.85992	18.5847	20.7716	19.9497	27.1929	26.7064	25.2202	SNAI1	20	49982980	49988886	+	1705	protein_coding	- && sp|O95863|SNAI1_HUMAN Zinc finger protein SNAI1 OS=Homo sapiens OX=9606 GN=SNAI1 PE=1 SV=2 && PF00096:Zinc finger, C2H2 type	zf-C2H2
ENSG00000064651	6.12105	5.86411	6.19319	6.11331	5.60478	5.59344	2.62075	2.70903	2.83697	2.56908	2.36987	2.42095	SLC12A2	5	128083766	128189677	+	10653	protein_coding	- && sp|P55011|S12A2_HUMAN Solute carrier family 12 member 2 OS=Homo sapiens OX=9606 GN=SLC12A2 PE=1 SV=1 && PF00324:Amino acid permease|PF08403:Amino acid permease N-terminal|PF03522:Solute carrier family 12	-
ENSG00000075618	12.372	11.8118	9.97142	6.67229	6.39604	7.39134	8.65897	10.4606	9.91463	18.8519	16.9627	16.0228	FSCN1	7	5592816	5606655	+	3699	protein_coding	- && sp|Q16658|FSCN1_HUMAN Fascin OS=Homo sapiens OX=9606 GN=FSCN1 PE=1 SV=3 && PF06268:Fascin domain	-
ENSG00000120800	13.4575	14.0544	14.7743	9.50437	9.7084	9.44813	5.07183	4.92	5.08969	4.47923	4.62505	5.11792	UTP20	12	101280105	101386618	+	10030	protein_coding	- && sp|O75691|UTP20_HUMAN Small subunit processome component 20 homolog OS=Homo sapiens OX=9606 GN=UTP20 PE=1 SV=3 && PF07539:Down-regulated in metastasis	-
ENSG00000131788	6.3742	5.54842	6.01269	3.69893	3.89937	4.18261	6.99712	7.67353	7.48961	10.2061	10.1622	9.98954	PIAS3	1	145848522	145859836	-	4806	protein_coding	- && sp|Q9Y6X2|PIAS3_HUMAN E3 SUMO-protein ligase PIAS3 OS=Homo sapiens OX=9606 GN=PIAS3 PE=1 SV=2 && PF14324:PINIT domain|PF02891:MIZ/SP-RING zinc finger	zf-MIZ
ENSG00000088970	3.77012	4.11133	3.70392	4.06595	4.13714	3.99837	9.38586	8.00443	8.01061	9.68414	9.92687	10.2489	KIZ	20	21125983	21246622	+	5207	protein_coding	- && sp|Q2M2Z5|KIZ_HUMAN Centrosomal protein kizuna OS=Homo sapiens OX=9606 GN=KIZ PE=1 SV=2 && -	-
ENSG00000065328	18.8727	18.1729	18.091	13.7817	13.454	13.0157	4.77176	4.13071	4.13889	5.30252	5.43152	6.46322	MCM10	10	13161558	13211110	+	5456	protein_coding	- && sp|Q7L590|MCM10_HUMAN Protein MCM10 homolog OS=Homo sapiens OX=9606 GN=MCM10 PE=1 SV=2 && PF09332:Mcm10 replication factor|PF09329:Primase zinc finger	-
ENSG00000059378	5.00381	5.22576	5.4566	10.5456	10.0227	10.7492	6.62121	7.82986	7.59064	4.61549	4.04406	3.69951	PARP12	7	140023749	140062951	-	5510	protein_coding	- && sp|Q9H0J9|PAR12_HUMAN Protein mono-ADP-ribosyltransferase PARP12 OS=Homo sapiens OX=9606 GN=PARP12 PE=1 SV=1 && -	-
ENSG00000142173	1.66437	1.84243	1.69221	1.63943	1.59911	1.98523	2.18356	2.48024	2.40857	7.4504	6.18612	5.99737	COL6A2	21	46098112	46132848	+	5334	protein_coding	- && sp|P12110|CO6A2_HUMAN Collagen alpha-2(VI) chain OS=Homo sapiens OX=9606 GN=COL6A2 PE=1 SV=4 && PF01391:Collagen triple helix repeat (20 copies)|PF00092:von Willebrand factor type A domain	-
ENSG00000253368	25.3362	25.8416	24.7411	26.7742	26.5527	25.9378	17.3964	19.9662	17.1876	11.5877	10.1077	9.67376	TRNP1	1	26993692	27000886	+	1979	protein_coding	- && sp|Q6NT89|TRNP1_HUMAN TMF-regulated nuclear protein 1 OS=Homo sapiens OX=9606 GN=TRNP1 PE=2 SV=2 && -	-
ENSG00000084073	23.7362	22.9403	25.7843	20.3404	19.4738	18.4893	12.5487	11.7309	11.989	9.10397	9.60683	9.34719	ZMPSTE24	1	40258041	40294180	+	4022	protein_coding	- && sp|O75844|FACE1_HUMAN CAAX prenyl protease 1 homolog OS=Homo sapiens OX=9606 GN=ZMPSTE24 PE=1 SV=2 && PF16491:CAAX prenyl protease N-terminal, five membrane helices	-
ENSG00000128591	6.81893	6.516	6.04376	5.14303	4.66398	5.30294	5.79515	5.56209	6.16677	10.7598	11.4952	9.86468	FLNC	7	128830406	128859274	+	9251	protein_coding	- && sp|Q14315|FLNC_HUMAN Filamin-C OS=Homo sapiens OX=9606 GN=FLNC PE=1 SV=3 && PF00630:Filamin/ABP280 repeat|PF00307:Calponin homology (CH) domain	-
ENSG00000164045	28.4014	25.2194	26.5232	19.7646	20.1426	19.0809	6.44628	6.41164	6.5949	10.1755	9.62423	9.54844	CDC25A	3	48157146	48188417	-	4145	protein_coding	- && sp|P30304|MPIP1_HUMAN M-phase inducer phosphatase 1 OS=Homo sapiens OX=9606 GN=CDC25A PE=1 SV=2 && PF06617:M-phase inducer phosphatase|PF00581:Rhodanese-like domain	-
ENSG00000174498	14.6604	15.121	13.7199	7.17833	6.28927	6.16273	9.02896	10.0324	10.3359	15.4909	15.224	13.636	IGDCC3	15	65327127	65378002	-	5514	protein_coding	- && sp|Q8IVU1|IGDC3_HUMAN Immunoglobulin superfamily DCC subclass member 3 OS=Homo sapiens OX=9606 GN=IGDCC3 PE=2 SV=2 && PF07679:Immunoglobulin I-set domain|PF13927:Immunoglobulin domain|PF00041:Fibronectin type III domain	-
ENSG00000260804	10.9429	10.8767	12.7894	12.4456	11.6887	12.9041	2.86556	2.64053	2.82261	4.3668	4.25428	4.44292	LINC01963	2	216217045	216220192	+	3148	lncRNA	- && - && -	-
ENSG00000171793	8.05148	7.80481	7.59174	5.39323	5.368	5.18314	2.34906	2.37912	2.56996	2.25213	2.46867	2.4844	CTPS1	1	40979300	41012565	+	11958	protein_coding	- && sp|P17812|PYRG1_HUMAN CTP synthase 1 OS=Homo sapiens OX=9606 GN=CTPS1 PE=1 SV=2 && PF00117:Glutamine amidotransferase class-I	-
ENSG00000153395	9.8679	9.56093	9.12629	5.95302	6.33662	6.26443	8.12978	9.00446	8.62707	12.1496	12.3572	12.7228	LPCAT1	5	1456480	1523962	-	6475	protein_coding	- && sp|Q8NF37|PCAT1_HUMAN Lysophosphatidylcholine acyltransferase 1 OS=Homo sapiens OX=9606 GN=LPCAT1 PE=1 SV=2 && PF01553:Acyltransferase|PF13833:EF-hand domain pair	-
ENSG00000184216	20.439	19.495	19.4629	15.9748	17.1567	16.4718	10.5645	12.0398	11.3749	7.54684	8.15277	7.51397	IRAK1	X	154010506	154019902	-	4264	protein_coding	- && sp|P51617|IRAK1_HUMAN Interleukin-1 receptor-associated kinase 1 OS=Homo sapiens OX=9606 GN=IRAK1 PE=1 SV=2 && -	-
ENSG00000155115	36.8599	38.9438	38.4264	38.5414	40.2225	31.1148	15.2498	15	12.9046	9.70179	9.096	10.7164	GTF3C6	6	110958706	110967890	+	921	protein_coding	- && sp|Q969F1|TF3C6_HUMAN General transcription factor 3C polypeptide 6 OS=Homo sapiens OX=9606 GN=GTF3C6 PE=1 SV=1 && -	-
ENSG00000171608	1.22856	1.21043	1.26928	1.18466	1.243	1.23817	2.7034	3.62842	3.61453	4.23228	3.58007	3.66001	PIK3CD	1	9629889	9729114	+	9567	protein_coding	- && sp|O00329|PK3CD_HUMAN Phosphatidylinositol 4,5-bisphosphate 3-kinase catalytic subunit delta isoform OS=Homo sapiens OX=9606 GN=PIK3CD PE=1 SV=2 && PF00454:Phosphatidylinositol 3- and 4-kinase|PF00794:PI3-kinase family, ras-binding domain|PF00613:Phosphoinositide 3-kinase family, accessory domain (PIK domain)|PF02192:PI3-kinase family, p85-binding domain|PF00792:Phosphoinositide 3-kinase C2	-
ENSG00000078699	4.23758	4.12361	4.3946	4.82416	4.81914	5.35191	11.5552	12.3922	12.1487	9.51447	10.9254	10.3106	CBFA2T2	20	33490075	33650036	+	9457	protein_coding	- && sp|O43439|MTG8R_HUMAN Protein CBFA2T2 OS=Homo sapiens OX=9606 GN=CBFA2T2 PE=1 SV=1 && -	-
ENSG00000139410	5.51906	7.00539	5.92046	14.0983	14.116	16.2769	12.9996	13.5262	15.4253	4.70219	3.95873	4.11512	SDSL	12	113422380	113438276	+	2073	protein_coding	- && sp|Q96GA7|SDSL_HUMAN Serine dehydratase-like OS=Homo sapiens OX=9606 GN=SDSL PE=1 SV=1 && PF00291:Pyridoxal-phosphate dependent enzyme	-
ENSG00000106976	3.22252	3.41282	3.31694	3.40968	3.44089	3.31749	3.71842	4.03579	4.02828	6.66824	7.04147	7.00484	DNM1	9	128191655	128255248	+	10748	protein_coding	- && sp|P39053|DYN1_MOUSE Dynamin-1 OS=Mus musculus OX=10090 GN=Dnm1 PE=1 SV=2 && -	-
ENSG00000133103	4.66933	4.83838	4.97095	4.0394	4.3173	4.36411	7.88257	6.68528	7.13165	8.6735	8.72508	8.87529	COG6	13	39655627	39791665	+	8047	protein_coding	- && sp|Q9Y2V7|COG6_HUMAN Conserved oligomeric Golgi complex subunit 6 OS=Homo sapiens OX=9606 GN=COG6 PE=1 SV=2 && PF06419:Conserved oligomeric complex COG6	-
ENSG00000169562	1.42394	1.62743	1.38134	5.74816	5.63207	5.28332	1.82788	1.64772	2.10381	1.40974	1.62861	1.24685	GJB1	X	71212811	71225516	+	4654	protein_coding	- && sp|P08034|CXB1_HUMAN Gap junction beta-1 protein OS=Homo sapiens OX=9606 GN=GJB1 PE=1 SV=1 && -	-
ENSG00000221963	1.47214	1.66051	1.76133	4.60134	4.40431	4.56498	3.19361	2.71607	3.01396	1.88107	1.81754	1.84787	APOL6	22	35648446	35668404	+	10065	protein_coding	- && sp|Q9BWW8|APOL6_HUMAN Apolipoprotein L6 OS=Homo sapiens OX=9606 GN=APOL6 PE=1 SV=1 && PF05461:Apolipoprotein L	-
ENSG00000130988	5.40454	5.38887	6.21419	10.4379	11.2073	10.982	5.91044	4.93544	5.07371	3.35654	3.44652	3.52877	RGN	X	47078355	47093314	+	2811	protein_coding	- && sp|Q15493|RGN_HUMAN Regucalcin OS=Homo sapiens OX=9606 GN=RGN PE=1 SV=1 && PF08450:SMP-30/Gluconolactonase/LRE-like region	-
ENSG00000167780	14.054	14.1919	14.2216	28.0856	34.7493	31.4282	26.7153	27.1088	26.9193	13.8052	12.0411	12.2736	SOAT2	12	53103486	53124535	+	2073	protein_coding	- && sp|O75908|SOAT2_HUMAN Sterol O-acyltransferase 2 OS=Homo sapiens OX=9606 GN=SOAT2 PE=1 SV=1 && PF03062:MBOAT, membrane-bound O-acyltransferase family	-
ENSG00000021826	0.63552	0.596527	0.612948	1.82754	1.68394	2.22624	0.181365	0.18064	0.210604	0.413995	0.336204	0.288092	CPS1	2	210477682	210679107	+	11018	protein_coding	- && sp|P31327|CPSM_HUMAN Carbamoyl-phosphate synthase [ammonia], mitochondrial OS=Homo sapiens OX=9606 GN=CPS1 PE=1 SV=2 && PF02786:Carbamoyl-phosphate synthase L chain, ATP binding domain|PF02142:MGS-like domain|PF02787:Carbamoyl-phosphate synthetase large chain, oligomerisation domain|PF00117:Glutamine amidotransferase class-I|PF00988:Carbamoyl-phosphate synthase small chain, CPSase domain|PF1…	-
ENSG00000221869	41.796	43.4469	40.7672	80.5066	79.9639	80.3258	45.83	53.6754	52.3468	42.6215	33.6382	32.8797	CEBPD	8	47736913	47738164	-	1252	protein_coding	- && sp|P49716|CEBPD_HUMAN CCAAT/enhancer-binding protein delta OS=Homo sapiens OX=9606 GN=CEBPD PE=1 SV=2 && PF07716:Basic region leucine zipper	C/EBP
ENSG00000184164	13.0097	13.3285	12.7712	18.8095	18.4274	19.5715	8.59831	9.76767	8.73152	10.1118	9.82915	8.51575	CRELD2	22	49918167	49927540	+	5166	protein_coding	- && sp|Q6UXH1|CREL2_HUMAN Protein disulfide isomerase CRELD2 OS=Homo sapiens OX=9606 GN=CRELD2 PE=1 SV=1 && -	-
ENSG00000163739	23.8693	26.8858	27.5101	15.0375	15.0394	14.671	5.28179	5.45839	5.60974	3.11966	3.05449	3.60506	CXCL1	4	73869393	73871308	+	1362	protein_coding	- && sp|P09341|GROA_HUMAN Growth-regulated alpha protein OS=Homo sapiens OX=9606 GN=CXCL1 PE=1 SV=1 && PF00048:Small cytokines (intecrine/chemokine), interleukin-8 like	-
ENSG00000105376	2.09721	2.3702	1.98029	3.27495	3.06951	3.3752	6.38404	7.73565	7.75229	9.89279	9.37027	8.7724	ICAM5	19	10289952	10296778	+	3935	protein_coding	- && sp|Q9UMF0|ICAM5_HUMAN Intercellular adhesion molecule 5 OS=Homo sapiens OX=9606 GN=ICAM5 PE=1 SV=3 && PF03921:Intercellular adhesion molecule (ICAM), N-terminal domain|PF13927:Immunoglobulin domain|PF13895:Immunoglobulin domain	-
ENSG00000079689	8.09966	7.34927	8.36909	13.0435	11.553	12.0702	3.15903	4.26593	3.01693	2.3611	2.2688	2.30916	SCGN	6	25652201	25701783	+	1482	protein_coding	- && sp|O76038|SEGN_HUMAN Secretagogin OS=Homo sapiens OX=9606 GN=SCGN PE=1 SV=2 && PF13499:EF-hand domain pair	-
ENSG00000088926	1.43974	1.7392	1.20284	4.49303	4.65979	4.70223	1.57204	1.71438	1.19	0.954088	0.955764	0.819372	F11	4	186266189	186289681	+	3995	protein_coding	- && sp|P03951|FA11_HUMAN Coagulation factor XI OS=Homo sapiens OX=9606 GN=F11 PE=1 SV=1 && PF00024:PAN domain|PF00089:Trypsin	-
ENSG00000151715	2.10622	1.77472	1.62451	9.11515	9.07532	8.84023	4.79907	4.88142	5.58787	2.62612	2.68028	2.72965	TMEM45B	11	129815848	129860003	+	2998	protein_coding	- && sp|Q96B21|TM45B_HUMAN Transmembrane protein 45B OS=Homo sapiens OX=9606 GN=TMEM45B PE=1 SV=1 && PF04819:Family of unknown function (DUF716)	-
ENSG00000197498	16.9927	15.7686	17.6665	17.2505	14.8111	15.7269	12.8686	12.8061	13.0162	6.72326	7.00377	7.33456	RPF2	6	110982015	111028263	+	3922	protein_coding	- && sp|Q9H7B2|RPF2_HUMAN Ribosome production factor 2 homolog OS=Homo sapiens OX=9606 GN=RPF2 PE=1 SV=2 && PF04427:Brix domain	-
ENSG00000105671	24.3572	24.5952	21.96	22.3442	22.7121	24.1766	18.0296	18.9107	19.1735	11.6238	11.8943	10.8765	DDX49	19	18919705	18929189	+	3306	protein_coding	- && sp|Q9Y6V7|DDX49_HUMAN Probable ATP-dependent RNA helicase DDX49 OS=Homo sapiens OX=9606 GN=DDX49 PE=1 SV=1 && PF00271:Helicase conserved C-terminal domain|PF00270:DEAD/DEAH box helicase	-
ENSG00000132744	13.9996	12.8752	10.4676	22.3662	24.7044	27.5785	7.24602	7.60012	8.09104	7.70237	8.35509	7.77777	ACY3	11	67642555	67650730	-	1371	protein_coding	- && sp|Q96HD9|ACY3_HUMAN N-acyl-aromatic-L-amino acid amidohydrolase (carboxylate-forming) OS=Homo sapiens OX=9606 GN=ACY3 PE=1 SV=1 && PF04952:Succinylglutamate desuccinylase / Aspartoacylase family	-
ENSG00000013503	10.5554	10.8439	11.0181	10.3889	9.37562	10.2011	5.10107	4.9723	4.79547	4.01015	4.00407	4.40005	POLR3B	12	106357748	106510198	+	4768	protein_coding	- && sp|Q9NW08|RPC2_HUMAN DNA-directed RNA polymerase III subunit RPC2 OS=Homo sapiens OX=9606 GN=POLR3B PE=1 SV=2 && PF04561:RNA polymerase Rpb2, domain 2|PF00562:RNA polymerase Rpb2, domain 6|PF04565:RNA polymerase Rpb2, domain 3|PF04563:RNA polymerase beta subunit|PF04560:RNA polymerase Rpb2, domain 7|PF04567:RNA polymerase Rpb2, domain 5|PF04566:RNA polymerase Rpb2, domain 4	-
ENSG00000182568	1.67862	1.69761	1.7128	1.9688	1.74747	1.83695	3.23966	3.50769	3.11956	3.84984	4.28209	4.1258	SATB1	3	18345377	18445621	-	14786	protein_coding	- && sp|Q01826|SATB1_HUMAN DNA-binding protein SATB1 OS=Homo sapiens OX=9606 GN=SATB1 PE=1 SV=1 && -	CUT
ENSG00000235142	0.533175	0.475995	0.484571	1.2593	1.19025	1.30528	0.490962	0.457621	0.55506	0.239797	0.247057	0.260832	LINC02532	6	106705328	106788148	-	14071	lncRNA	- && - && -	-
ENSG00000164543	8.19582	8.63539	8.52421	9.45521	9.80522	9.52714	6.86169	6.25243	6.84171	4.26608	3.98112	4.58179	STK17A	7	43582758	43650713	+	5683	protein_coding	- && sp|Q9UEE5|ST17A_HUMAN Serine/threonine-protein kinase 17A OS=Homo sapiens OX=9606 GN=STK17A PE=1 SV=2 && PF00069:Protein kinase domain	-
ENSG00000007372	0.769412	0.670266	0.802314	0.590948	0.555062	0.536259	1.55189	1.62803	1.61789	1.62275	1.58495	1.58362	PAX6	11	31784779	31817961	-	20639	protein_coding	- && sp|P26367|PAX6_HUMAN Paired box protein Pax-6 OS=Homo sapiens OX=9606 GN=PAX6 PE=1 SV=2 && -	PAX
ENSG00000115468	2.92583	2.69505	3.16055	0.904643	1.16549	0.918336	4.12545	5.06263	5.40321	5.84846	6.46489	5.84912	EFHD1	2	232606057	232682776	+	2671	protein_coding	- && sp|Q9BUP0|EFHD1_HUMAN EF-hand domain-containing protein D1 OS=Homo sapiens OX=9606 GN=EFHD1 PE=1 SV=1 && PF13499:EF-hand domain pair	-
ENSG00000189057	3.36455	3.72496	3.42747	4.73347	4.67154	4.58177	0.443159	0.393788	0.439296	0.905344	0.855207	1.07791	FAM111B	11	59107185	59127412	+	3865	protein_coding	- && sp|Q6SJ93|F111B_HUMAN Serine protease FAM111B OS=Homo sapiens OX=9606 GN=FAM111B PE=1 SV=1 && PF13365:Trypsin-like peptidase domain	-
ENSG00000106541	2.69167	2.74025	2.72529	5.95292	5.67642	5.08653	0.70231	0.487111	0.429999	0.949482	0.927827	0.717754	AGR2	7	16791811	16833433	-	2764	protein_coding	- && sp|O95994|AGR2_HUMAN Anterior gradient protein 2 homolog OS=Homo sapiens OX=9606 GN=AGR2 PE=1 SV=1 && PF13899:Thioredoxin-like	-
ENSG00000151388	4.56934	4.47716	4.38097	2.6714	2.21039	2.28592	3.34656	3.29714	3.25258	5.53615	5.77902	5.48896	ADAMTS12	5	33523535	33892019	-	9605	protein_coding	- && sp|P58397|ATS12_HUMAN A disintegrin and metalloproteinase with thrombospondin motifs 12 OS=Homo sapiens OX=9606 GN=ADAMTS12 PE=1 SV=2 && PF05986:ADAM-TS Spacer 1|PF01421:Reprolysin (M12B) family zinc metalloprotease|PF01562:Reprolysin family propeptide|PF17771:ADAM cysteine-rich domain|PF00090:Thrombospondin type 1 domain	-
ENSG00000138496	2.30128	2.35311	2.28856	4.26108	4.70192	4.67204	1.99936	1.86001	1.82364	1.70579	1.86181	1.75903	PARP9	3	122527924	122564577	-	8938	protein_coding	- && sp|Q8IXQ6|PARP9_HUMAN Protein mono-ADP-ribosyltransferase PARP9 OS=Homo sapiens OX=9606 GN=PARP9 PE=1 SV=2 && -	-
ENSG00000205403	2.43307	2.6714	2.95446	7.58211	7.5265	7.29972	5.22741	4.32515	4.38382	2.76066	3.06428	3.0118	CFI	4	109731008	109802150	-	5319	protein_coding	- && sp|P05156|CFAI_HUMAN Complement factor I OS=Homo sapiens OX=9606 GN=CFI PE=1 SV=2 && PF00057:Low-density lipoprotein receptor domain class A|PF00089:Trypsin	-
ENSG00000259417	5.98617	5.88451	5.99158	6.91908	7.12657	7.4121	1.65657	1.46918	1.48613	2.71043	3.07558	3.22347	CTXND1	15	80195481	80252213	-	6893	protein_coding	- && sp|A0A1B0GTU2|CTXD1_HUMAN Cortexin domain-containing 1 OS=Homo sapiens OX=9606 GN=CTXND1 PE=3 SV=1 && -	-
ENSG00000114480	5.34996	4.64319	5.16593	9.59881	10.3879	9.72449	7.59858	6.87202	7.67837	3.96325	4.34985	3.52968	GBE1	3	81489703	81761645	-	4651	protein_coding	- && sp|Q04446|GLGB_HUMAN 1,4-alpha-glucan-branching enzyme OS=Homo sapiens OX=9606 GN=GBE1 PE=1 SV=3 && PF02806:Alpha amylase, C-terminal all-beta domain|PF00128:Alpha amylase, catalytic domain|PF02922:Carbohydrate-binding module 48 (Isoamylase N-terminal domain)	-
ENSG00000111452	0.879296	0.842093	0.878005	2.91212	2.77926	2.93074	2.61844	2.99889	2.75712	1.13354	1.2623	1.1053	ADGRD1	12	130953907	131141469	+	14718	protein_coding	- && sp|Q6QNK2|AGRD1_HUMAN Adhesion G-protein coupled receptor D1 OS=Homo sapiens OX=9606 GN=ADGRD1 PE=1 SV=1 && -	-
ENSG00000143850	3.50926	3.58485	3.36925	6.48237	6.34468	6.8587	3.05099	3.30398	3.14748	3.22908	3.22246	3.23592	PLEKHA6	1	204218853	204377665	-	9656	protein_coding	- && sp|Q9Y2H5|PKHA6_HUMAN Pleckstrin homology domain-containing family A member 6 OS=Homo sapiens OX=9606 GN=PLEKHA6 PE=1 SV=4 && -	-
ENSG00000101049	2.32234	2.15251	2.63904	5.67058	5.81616	5.77579	3.59066	3.67074	4.24626	2.11424	2.01212	1.99737	SGK2	20	43558968	43588237	+	5438	protein_coding	- && sp|Q9HBY8|SGK2_HUMAN Serine/threonine-protein kinase Sgk2 OS=Homo sapiens OX=9606 GN=SGK2 PE=1 SV=2 && PF00069:Protein kinase domain	-
ENSG00000135723	2.49838	2.33387	2.14801	1.04502	1.46425	1.407	2.52173	3.11158	2.66207	4.67144	5.04512	4.75105	FHOD1	16	67229387	67247481	-	5230	protein_coding	- && sp|Q9Y613|FHOD1_HUMAN FH1/FH2 domain-containing protein 1 OS=Homo sapiens OX=9606 GN=FHOD1 PE=1 SV=3 && PF02181:Formin Homology 2 Domain	-
ENSG00000176454	6.91408	6.3767	5.97996	4.67394	5.36271	5.5093	9.30109	11.7151	9.76167	12.6644	12.1202	11.1071	LPCAT4	15	34358633	34367196	-	4702	protein_coding	- && sp|Q643R3|LPCT4_HUMAN Lysophospholipid acyltransferase LPCAT4 OS=Homo sapiens OX=9606 GN=LPCAT4 PE=1 SV=1 && PF01553:Acyltransferase	-
ENSG00000167074	4.25482	4.16682	3.88076	3.57275	3.57514	3.63894	7.55259	8.01754	8.37746	8.57141	9.50224	8.57555	TEF	22	41367333	41399326	+	4702	protein_coding	- && sp|Q10587|TEF_HUMAN Thyrotroph embryonic factor OS=Homo sapiens OX=9606 GN=TEF PE=1 SV=3 && -	TF_bZIP
ENSG00000197142	1.22409	1.07428	0.769136	5.57649	5.14698	5.35066	1.61469	1.49989	1.61429	1.60102	1.23979	1.39068	ACSL5	10	112374116	112428379	+	4137	protein_coding	- && sp|Q9ULC5|ACSL5_HUMAN Long-chain-fatty-acid--CoA ligase 5 OS=Homo sapiens OX=9606 GN=ACSL5 PE=1 SV=1 && PF00501:AMP-binding enzyme	-
ENSG00000160888	15.574	14.2715	15.3538	10.0151	11.0002	10.2204	16.4105	18.0424	18.0321	20.781	20.8411	21.2949	IER2	19	13150411	13154911	+	3079	protein_coding	- && sp|Q9BTL4|IER2_HUMAN Immediate early response gene 2 protein OS=Homo sapiens OX=9606 GN=IER2 PE=1 SV=1 && PF05760:Immediate early response protein (IER)	-
ENSG00000206530	2.58612	2.93931	2.96382	2.88128	2.86726	2.92243	1.07051	0.938727	0.940164	0.981466	1.15291	1.11348	CFAP44	3	113286930	113441610	-	12160	protein_coding	- && sp|Q96MT7|CFA44_HUMAN Cilia- and flagella-associated protein 44 OS=Homo sapiens OX=9606 GN=CFAP44 PE=1 SV=2 && -	-
ENSG00000256162	8.56155	10.5904	9.71988	22.0322	20.1999	19.0053	6.27303	5.91905	5.90293	8.55685	8.7571	9.24017	SMLR1	6	130827406	130837135	+	2512	protein_coding	- && sp|H3BR10|SMLR1_HUMAN Small leucine-rich protein 1 OS=Homo sapiens OX=9606 GN=SMLR1 PE=1 SV=1 && -	-
ENSG00000164120	3.27799	3.01038	3.46347	7.07306	7.44063	7.06319	3.06578	2.5189	3.13115	2.88079	2.91592	3.03983	HPGD	4	174490175	174523154	-	5531	protein_coding	- && sp|P15428|PGDH_HUMAN 15-hydroxyprostaglandin dehydrogenase [NAD(+)] OS=Homo sapiens OX=9606 GN=HPGD PE=1 SV=1 && PF00106:short chain dehydrogenase	-
ENSG00000129354	20.0491	21.4589	20.2672	23.3086	22.8344	22.1038	13.229	12.982	14.3407	9.76503	10.9397	9.96865	AP1M2	19	10572671	10587315	-	2214	protein_coding	- && sp|Q9Y6Q5|AP1M2_HUMAN AP-1 complex subunit mu-2 OS=Homo sapiens OX=9606 GN=AP1M2 PE=1 SV=4 && PF00928:Adaptor complexes medium subunit family|PF01217:Clathrin adaptor complex small chain	-
ENSG00000119938	1.69769	1.13317	1.35445	10.7998	10.7075	10.7833	5.01058	5.27556	5.01145	3.88533	2.91562	3.04491	PPP1R3C	10	91628442	91633071	-	2541	protein_coding	- && sp|Q9UQK1|PPR3C_HUMAN Protein phosphatase 1 regulatory subunit 3C OS=Homo sapiens OX=9606 GN=PPP1R3C PE=1 SV=2 && PF03370:Carbohydrate/starch-binding module (family 21)	-
ENSG00000106305	17.8529	18.9704	17.9394	18.4741	17.3702	19.9312	11.5562	10.9839	11.0529	7.04152	6.29749	6.86433	AIMP2	7	6009255	6023834	+	1828	protein_coding	- && sp|Q13155|AIMP2_HUMAN Aminoacyl tRNA synthase complex-interacting multifunctional protein 2 OS=Homo sapiens OX=9606 GN=AIMP2 PE=1 SV=2 && PF18569:Thioredoxin-like domain|PF16780:AIMP2 lysyl-tRNA synthetase binding domain	-
ENSG00000232677	1.16128	1.18843	1.21153	1.93393	1.96499	2.04059	0.854035	0.962243	0.990791	0.518696	0.463708	0.639985	LINC00665	19	36259540	36331770	-	12167	lncRNA	- && sp|A0A096LPI5|GVQW2_HUMAN Putative uncharacterized protein CCDC28A-AS1 OS=Homo sapiens OX=9606 GN=CCDC28A-AS1 PE=4 SV=1 && -	-
ENSG00000187824	3.28639	3.44616	3.17111	6.87151	7.78497	6.23383	1.9712	1.80257	1.83079	1.98241	1.64852	1.5581	TMEM220	17	10699015	10730023	-	3215	protein_coding	- && sp|Q6QAJ8|TM220_HUMAN Transmembrane protein 220 OS=Homo sapiens OX=9606 GN=TMEM220 PE=1 SV=1 && PF15071:Transmembrane family 220, helix	-
ENSG00000129255	14.8792	14.2885	13.3032	14.1467	15.0447	15.1839	6.29939	7.22384	7.46586	6.66633	6.80753	5.87926	MPDU1	17	7583529	7592789	+	3290	protein_coding	- && sp|O75352|MPU1_HUMAN Mannose-P-dolichol utilization defect 1 protein OS=Homo sapiens OX=9606 GN=MPDU1 PE=1 SV=2 && -	-
ENSG00000092758	9.07891	8.84432	8.07522	4.01683	3.76829	4.17708	6.07379	7.00135	6.16114	9.97745	9.8651	8.74937	COL9A3	20	62816244	62841159	+	4841	protein_coding	- && sp|Q14050|CO9A3_HUMAN Collagen alpha-3(IX) chain OS=Homo sapiens OX=9606 GN=COL9A3 PE=1 SV=2 && PF01391:Collagen triple helix repeat (20 copies)	-
ENSG00000228709	4.29651	4.15169	3.65317	4.20196	4.17922	4.63732	0.757356	1.05718	1.13065	1.41807	1.31156	1.47435	LINC02575	21	44485463	44495519	+	6257	lncRNA	- && - && -	-
ENSG00000116455	18.7674	18.8136	16.0106	14.5917	14.6086	15.82	6.33665	6.51876	7.50398	5.91105	6.53731	6.0957	WDR77	1	111439890	111449256	-	2685	protein_coding	- && sp|Q9BQA1|MEP50_HUMAN Methylosome protein 50 OS=Homo sapiens OX=9606 GN=WDR77 PE=1 SV=1 && -	-
ENSG00000167549	0.957371	1.01663	0.903997	0.720806	0.852289	0.652397	1.16572	1.20879	0.997981	3.97236	3.74198	3.61332	CORO6	17	29614756	29622912	-	4310	protein_coding	- && sp|Q6QEF8|CORO6_HUMAN Coronin-6 OS=Homo sapiens OX=9606 GN=CORO6 PE=1 SV=2 && -	-
ENSG00000183091	0.92187	0.893101	0.92651	0.990848	0.988674	1.06074	0.499327	0.450803	0.407129	0.346911	0.411659	0.377506	NEB	2	151485336	151734487	-	33502	protein_coding	- && sp|P20929|NEBU_HUMAN Nebulin OS=Homo sapiens OX=9606 GN=NEB PE=1 SV=5 && PF14604:Variant SH3 domain|PF00880:Nebulin repeat	-
ENSG00000286403	8.98695	9.29785	9.64566	20.1786	21.0319	22.1302	13.3501	12.2013	12.6372	8.92214	9.66659	8.43645	ENSG00000286403	5	139503242	139511374	+	2087	lncRNA	- && sp|P61561|SYCY1_GORGO Syncytin-1 OS=Gorilla gorilla gorilla OX=9595 GN=ERVW-1 PE=3 SV=1 && -	-
ENSG00000104611	13.0811	13.8042	12.8056	11.0343	10.5194	12.121	5.2018	5.37653	4.36423	4.75696	4.94037	4.87199	SH2D4A	8	19313693	19396218	+	4072	protein_coding	- && sp|Q9H788|SH24A_HUMAN SH2 domain-containing protein 4A OS=Homo sapiens OX=9606 GN=SH2D4A PE=1 SV=1 && PF00017:SH2 domain	-
ENSG00000122707	3.08723	3.00108	2.82183	2.17975	2.20242	2.27746	4.22384	3.89973	3.66873	6.18229	5.53621	6.25192	RECK	9	36036913	36124455	+	5569	protein_coding	- && sp|O95980|RECK_HUMAN Reversion-inducing cysteine-rich protein with Kazal motifs OS=Homo sapiens OX=9606 GN=RECK PE=1 SV=1 && -	-
ENSG00000187961	8.58215	9.899	7.55881	6.646	7.10084	6.70011	10.2708	12.7848	11.8948	16.5671	15.7633	14.0102	KLHL17	1	960584	965719	+	3402	protein_coding	- && sp|Q6TDP4|KLH17_HUMAN Kelch-like protein 17 OS=Homo sapiens OX=9606 GN=KLHL17 PE=1 SV=1 && PF07707:BTB And C-terminal Kelch|PF00651:BTB/POZ domain|PF01344:Kelch motif	ZBTB
ENSG00000115902	4.28744	4.31973	3.91063	5.93462	5.48961	5.70594	4.22794	4.50357	4.3297	2.27758	2.38926	2.53665	SLC1A4	2	64988477	65023865	+	6941	protein_coding	- && sp|P43007|SATT_HUMAN Neutral amino acid transporter A OS=Homo sapiens OX=9606 GN=SLC1A4 PE=1 SV=1 && PF00375:Sodium:dicarboxylate symporter family	-
ENSG00000114113	20.2725	21.6306	21.2871	37.9228	37.7983	40.3561	13.9863	12.1233	12.9267	14.1238	15.7816	14.4975	RBP2	3	139452884	139480747	-	845	protein_coding	- && sp|P50120|RET2_HUMAN Retinol-binding protein 2 OS=Homo sapiens OX=9606 GN=RBP2 PE=1 SV=3 && PF00061:Lipocalin / cytosolic fatty-acid binding protein family	-
ENSG00000022567	6.602	6.15193	6.24627	8.37434	8.34671	8.42348	4.23162	5.18872	5.02316	4.07952	4.60124	3.65293	SLC45A4	8	141207166	141308305	-	8608	protein_coding	- && sp|Q5BKX6|S45A4_HUMAN Solute carrier family 45 member 4 OS=Homo sapiens OX=9606 GN=SLC45A4 PE=1 SV=2 && PF13347:MFS/sugar transport protein	-
ENSG00000091127	15.7673	16.0548	16.1867	11.174	10.4493	9.71687	5.22897	4.81985	5.17063	4.58101	4.31951	4.81088	PUS7	7	105439661	105522271	-	4433	protein_coding	- && sp|Q96PZ0|PUS7_HUMAN Pseudouridylate synthase 7 homolog OS=Homo sapiens OX=9606 GN=PUS7 PE=1 SV=2 && PF01142:tRNA pseudouridine synthase D (TruD)	-
ENSG00000159111	14.6878	14.5476	14.6935	10.0072	9.70642	10.9246	21.7578	20.914	20.7103	21.3319	20.5252	20.3148	MRPL10	17	47823272	47831541	-	2771	protein_coding	- && sp|Q7Z7H8|RM10_HUMAN 39S ribosomal protein L10, mitochondrial OS=Homo sapiens OX=9606 GN=MRPL10 PE=1 SV=3 && PF00466:Ribosomal protein L10	-
ENSG00000088836	10.4947	10.6089	10.2691	4.3025	4.87243	4.58497	6.4113	7.38672	6.70923	10.3442	9.89625	10.4499	SLC4A11	20	3227417	3239559	-	4319	protein_coding	- && sp|Q8NBS3|S4A11_HUMAN Sodium bicarbonate transporter-like protein 11 OS=Homo sapiens OX=9606 GN=SLC4A11 PE=1 SV=2 && PF00955:HCO3- transporter family	-
ENSG00000103742	1.46061	1.40489	1.5171	1.26102	1.43005	1.26421	2.15066	2.19739	2.05763	3.74795	3.58286	3.78209	IGDCC4	15	65381484	65422947	-	7619	protein_coding	- && sp|Q8TDY8|IGDC4_HUMAN Immunoglobulin superfamily DCC subclass member 4 OS=Homo sapiens OX=9606 GN=IGDCC4 PE=1 SV=1 && PF07679:Immunoglobulin I-set domain|PF00041:Fibronectin type III domain|PF13927:Immunoglobulin domain	-
ENSG00000053747	0.163979	0.103692	0.116535	1.00465	0.979802	0.891942	0.165512	0.206063	0.167975	0.150951	0.208478	0.140355	LAMA3	18	23689453	23956222	+	14488	protein_coding	- && sp|Q16787|LAMA3_HUMAN Laminin subunit alpha-3 OS=Homo sapiens OX=9606 GN=LAMA3 PE=1 SV=2 && PF06009:Laminin Domain II|PF06008:Laminin Domain I|PF02210:Laminin G domain|PF00055:Laminin N-terminal (Domain VI)|PF00052:Laminin B (Domain IV)|PF00053:Laminin EGF domain	-
ENSG00000152527	2.93932	3.05732	3.28378	2.8859	2.83232	3.03748	5.47863	5.01092	4.92514	5.9452	5.55541	6.05355	PLEKHH2	2	43637260	43767987	+	9848	protein_coding	- && sp|Q8IVE3|PKHH2_HUMAN Pleckstrin homology domain-containing family H member 2 OS=Homo sapiens OX=9606 GN=PLEKHH2 PE=1 SV=2 && PF00169:PH domain|PF00784:MyTH4 domain|PF00373:FERM central domain	-
ENSG00000141524	3.88625	3.87159	3.19602	1.78809	1.57316	1.66931	2.71706	3.16692	3.00483	3.68071	3.65734	3.51352	TMC6	17	78107397	78132407	-	12902	protein_coding	- && sp|Q7Z403|TMC6_HUMAN Transmembrane channel-like protein 6 OS=Homo sapiens OX=9606 GN=TMC6 PE=1 SV=2 && -	-
ENSG00000168234	3.70523	3.67492	3.74915	7.42749	7.7609	7.44914	5.71095	5.40752	5.56669	3.98137	3.44092	3.63627	TTC39C	18	23992773	24135610	+	7188	protein_coding	- && sp|Q8N584|TT39C_HUMAN Tetratricopeptide repeat protein 39C OS=Homo sapiens OX=9606 GN=TTC39C PE=2 SV=2 && PF10300:Protein of unknown function (DUF3808)	-
ENSG00000100478	2.40124	2.30478	2.37166	2.4095	2.32333	2.19094	0.883943	1.13869	1.18517	0.762768	0.740928	0.75803	AP4S1	14	31025106	31130996	+	10076	protein_coding	- && sp|Q9Y587|AP4S1_HUMAN AP-4 complex subunit sigma-1 OS=Homo sapiens OX=9606 GN=AP4S1 PE=1 SV=1 && PF01217:Clathrin adaptor complex small chain	-
ENSG00000154920	8.427	9.02638	8.06292	6.70671	6.93673	6.82898	10.6076	9.84519	9.32958	13.5062	14.948	15.8698	EME1	17	50373220	50381483	+	3294	protein_coding	- && sp|Q96AY2|EME1_HUMAN Crossover junction endonuclease EME1 OS=Homo sapiens OX=9606 GN=EME1 PE=1 SV=2 && PF02732:ERCC4 domain	-
ENSG00000169715	36.6676	41.889	38.703	22.039	25.9221	23.6006	11.1799	10.0717	11.9433	7.18695	5.20054	8.06184	MT1E	16	56625475	56627112	+	1052	protein_coding	- && sp|P47944|MT4_HUMAN Metallothionein-4 OS=Homo sapiens OX=9606 GN=MT4 PE=3 SV=2 && PF00131:Metallothionein	-
ENSG00000129244	2.54481	2.15037	1.85588	4.56727	4.27771	4.38679	4.79626	5.84704	5.50602	10.4442	10.0521	10.3661	ATP1B2	17	7646627	7657770	+	3464	protein_coding	- && sp|P14415|AT1B2_HUMAN Sodium/potassium-transporting ATPase subunit beta-2 OS=Homo sapiens OX=9606 GN=ATP1B2 PE=1 SV=3 && -	-
ENSG00000135596	3.58245	3.67832	2.94263	2.69953	2.92144	3.13954	3.50524	4.33837	3.81388	6.85042	6.21458	6.35095	MICAL1	6	109444062	109465968	-	6841	protein_coding	- && sp|Q8TDZ2|MICA1_HUMAN [F-actin]-monooxygenase MICAL1 OS=Homo sapiens OX=9606 GN=MICAL1 PE=1 SV=2 && PF12130:Bivalent Mical/EHBP Rab binding domain	-
ENSG00000117533	2.29463	2.29743	2.81316	1.92693	1.74819	1.40386	5.7483	4.52008	5.1647	5.276	4.89197	5.7296	VAMP4	1	171700160	171742074	-	4986	protein_coding	- && sp|O75379|VAMP4_HUMAN Vesicle-associated membrane protein 4 OS=Homo sapiens OX=9606 GN=VAMP4 PE=1 SV=2 && PF00957:Synaptobrevin	-
ENSG00000104537	0.509891	0.526982	0.666284	2.90606	3.5217	2.40816	0.600828	0.44662	0.536032	0.378099	0.329851	0.339257	ANXA13	8	123680794	123737402	-	3801	protein_coding	- && sp|Q86U02|CN165_HUMAN Putative uncharacterized protein encoded by LINC00596 OS=Homo sapiens OX=9606 GN=LINC00596 PE=5 SV=1 && -	-
ENSG00000272636	1.38739	1.25403	1.27092	0.629481	0.566091	0.534739	1.73331	1.82227	1.63098	2.55178	2.36247	2.43054	DOC2B	17	142789	181650	-	6489	protein_coding	- && sp|Q14184|DOC2B_HUMAN Double C2-like domain-containing protein beta OS=Homo sapiens OX=9606 GN=DOC2B PE=1 SV=2 && PF00168:C2 domain	-
ENSG00000204681	1.67872	1.51047	1.78204	1.63324	1.54657	1.81871	2.91749	3.10901	3.14645	3.90993	4.04466	4.28267	GABBR1	6	29555629	29633976	-	8454	protein_coding	- && sp|Q9UBS5|GABR1_HUMAN Gamma-aminobutyric acid type B receptor subunit 1 OS=Homo sapiens OX=9606 GN=GABBR1 PE=1 SV=1 && PF01094:Receptor family ligand binding region|PF00084:Sushi repeat (SCR repeat)|PF00003:7 transmembrane sweet-taste receptor of 3 GCPR	-
ENSG00000087303	0.905056	0.956503	0.950503	0.731052	0.640931	0.692856	0.991815	1.01691	0.95586	2.57297	2.73167	2.78419	NID2	14	52004809	52069059	-	6217	protein_coding	- && sp|Q14112|NID2_HUMAN Nidogen-2 OS=Homo sapiens OX=9606 GN=NID2 PE=1 SV=3 && PF00058:Low-density lipoprotein receptor repeat class B|PF07645:Calcium-binding EGF domain|PF00086:Thyroglobulin type-1 repeat|PF12662:Complement Clr-like EGF-like|PF12947:EGF domain|PF06119:Nidogen-like|PF07474:G2F domain	-
ENSG00000214357	2.2568	2.45435	1.81868	2.56012	2.49933	2.53193	2.90487	3.55218	3.38149	6.15419	5.56857	5.68739	NEURL1B	5	172641263	172691540	+	6427	protein_coding	- && sp|A8MQ27|NEU1B_HUMAN E3 ubiquitin-protein ligase NEURL1B OS=Homo sapiens OX=9606 GN=NEURL1B PE=1 SV=1 && PF07177:Neuralized|PF13920:Zinc finger, C3HC4 type (RING finger)	-
ENSG00000187837	116.058	115.943	116.638	23.2957	26.9994	23.4067	26.5552	26.4262	27.4076	59.7496	52.7793	56.5852	H1-2	6	26055740	26056470	-	731	protein_coding	- && sp|P16403|H12_HUMAN Histone H1.2 OS=Homo sapiens OX=9606 GN=H1-2 PE=1 SV=2 && PF00538:linker histone H1 and H5 family	-
ENSG00000143493	7.74741	9.28473	8.10799	8.19865	7.48154	8.06519	5.66005	5.13279	5.0369	3.6604	3.58456	3.78076	INTS7	1	211940399	212035557	-	5326	protein_coding	- && sp|Q9NVH2|INT7_HUMAN Integrator complex subunit 7 OS=Homo sapiens OX=9606 GN=INTS7 PE=1 SV=1 && -	-
ENSG00000251350	2.30466	2.18161	2.32851	1.9087	2.81674	1.90465	5.28078	4.62968	4.21056	7.45464	7.92578	7.61238	LINC02475	4	44016700	44022063	+	2984	lncRNA	- && sp|Q8N7I0|GVQW1_HUMAN Protein GVQW1 OS=Homo sapiens OX=9606 GN=GVQW1 PE=2 SV=1 && -	-
ENSG00000141179	4.02586	4.53731	3.85732	1.60469	1.33997	1.45239	3.97139	4.17265	3.9855	4.10972	4.28793	4.29532	PCTP	17	55751051	55842830	+	5808	protein_coding	- && sp|Q9UKL6|PPCT_HUMAN Phosphatidylcholine transfer protein OS=Homo sapiens OX=9606 GN=PCTP PE=1 SV=1 && PF01852:START domain	-
ENSG00000165238	4.5546	4.31917	3.83651	1.708	1.52574	1.84258	2.98001	3.59281	3.34372	3.62687	3.82685	3.43326	WNK2	9	93184122	93320572	+	13507	protein_coding	- && sp|Q9Y3S1|WNK2_HUMAN Serine/threonine-protein kinase WNK2 OS=Homo sapiens OX=9606 GN=WNK2 PE=1 SV=4 && -	-
ENSG00000088340	1.0697	1.10772	1.01583	1.82245	1.90531	1.98875	2.84687	2.85593	2.96039	3.88545	4.20677	4.37391	FER1L4	20	35558737	35607562	-	10228	transcribed_unitary_pseudogene	- && sp|A9Z1Z3|FR1L4_HUMAN Fer-1-like protein 4 OS=Homo sapiens OX=9606 GN=FER1L4 PE=2 SV=1 && PF00168:C2 domain|PF08150:FerB (NUC096) domain|PF16165:Ferlin C-terminus|PF08151:FerI (NUC094) domain	-
ENSG00000171124	1.46938	1.30995	1.52621	0.685334	0.601356	0.828244	1.87494	2.92125	2.42346	4.06373	3.96319	3.91218	FUT3	19	5842888	5851471	-	3106	protein_coding	- && sp|P21217|FUT3_HUMAN 3-galactosyl-N-acetylglucosaminide 4-alpha-L-fucosyltransferase FUT3 OS=Homo sapiens OX=9606 GN=FUT3 PE=1 SV=1 && PF17039:Fucosyltransferase, N-terminal|PF00852:Glycosyltransferase family 10 (fucosyltransferase) C-term	-
ENSG00000185477	1.25889	1.28129	1.50674	1.37709	1.38237	1.23258	2.92359	2.66579	2.92829	2.84136	2.80804	2.90345	GPRIN3	4	89236383	89307800	-	14998	protein_coding	- && sp|Q6ZVF9|GRIN3_HUMAN G protein-regulated inducer of neurite outgrowth 3 OS=Homo sapiens OX=9606 GN=GPRIN3 PE=2 SV=2 && -	-
ENSG00000096433	2.83142	2.66998	2.36195	2.08091	2.08796	2.27303	3.92772	4.50156	4.78228	4.24163	4.94253	4.78381	ITPR3	6	33620365	33696574	+	9870	protein_coding	- && sp|Q14573|ITPR3_HUMAN Inositol 1,4,5-trisphosphate receptor type 3 OS=Homo sapiens OX=9606 GN=ITPR3 PE=1 SV=2 && -	-
ENSG00000120054	9.51597	10.4937	10.1259	17.4216	17.5615	18.4668	7.47474	9.19038	8.07224	7.78152	7.64304	7.54906	CPN1	10	100042193	100081869	-	1879	protein_coding	- && sp|P15169|CBPN_HUMAN Carboxypeptidase N catalytic chain OS=Homo sapiens OX=9606 GN=CPN1 PE=1 SV=1 && PF13620:Carboxypeptidase regulatory-like domain|PF00246:Zinc carboxypeptidase	-
ENSG00000149600	10.1449	11.4422	10.5372	16.8431	17.254	16.9888	11.2736	12.3027	11.2583	7.05475	7.07491	7.90252	COMMD7	20	32702699	32743467	-	2046	protein_coding	- && sp|Q86VX2|COMD7_HUMAN COMM domain-containing protein 7 OS=Homo sapiens OX=9606 GN=COMMD7 PE=1 SV=2 && -	-
ENSG00000119125	2.11983	1.99571	2.10323	4.46186	4.65535	4.50362	2.2537	2.15518	2.34862	2.08705	1.96117	2.00797	GDA	9	72114595	72257193	+	7904	protein_coding	- && sp|Q9Y2T3|GUAD_HUMAN Guanine deaminase OS=Homo sapiens OX=9606 GN=GDA PE=1 SV=1 && PF01979:Amidohydrolase family	-
ENSG00000185753	3.17246	3.1246	3.46689	2.44388	2.46983	2.36338	4.2372	4.02509	4.47155	5.96963	5.5953	5.45155	CXorf38	X	40626921	40647561	-	6050	protein_coding	- && sp|Q8TB03|CX038_HUMAN Uncharacterized protein CXorf38 OS=Homo sapiens OX=9606 GN=CXorf38 PE=1 SV=1 && PF15112:Domain of unknown function (DUF4559)	-
ENSG00000042286	6.96417	7.24085	6.52532	5.96037	6.72922	6.22146	5.81499	5.73411	5.53285	2.61621	2.70796	2.3084	AIFM2	10	70098223	70132934	-	5135	protein_coding	- && sp|Q9BRQ8|FSP1_HUMAN Ferroptosis suppressor protein 1 OS=Homo sapiens OX=9606 GN=AIFM2 PE=1 SV=1 && -	-
ENSG00000214279	1.03326	1.32593	1.02787	0.964207	1.1884	0.94697	2.21278	2.12568	2.52284	2.94534	2.85875	3.01899	SCART1	10	133453928	133523558	+	8592	protein_coding	- && sp|Q4G0T1|SRCRM_HUMAN Scavenger receptor cysteine-rich domain-containing protein SCART1 OS=Homo sapiens OX=9606 PE=1 SV=2 && -	-
ENSG00000080503	0.52113	0.525048	0.571923	0.370973	0.355774	0.323046	0.562706	0.481807	0.483625	1.10065	1.09049	1.06084	SMARCA2	9	1980290	2193624	+	19075	protein_coding	- && sp|P51531|SMCA2_HUMAN Probable global transcription activator SNF2L2 OS=Homo sapiens OX=9606 GN=SMARCA2 PE=1 SV=2 && PF08880:QLQ	-
ENSG00000128342	1.2759	1.22895	1.17427	2.8981	3.89228	3.29191	0.47197	0.604888	0.453236	0.516538	0.691938	0.64062	LIF	22	30240453	30246759	-	3871	protein_coding	- && sp|P15018|LIF_HUMAN Leukemia inhibitory factor OS=Homo sapiens OX=9606 GN=LIF PE=1 SV=1 && -	-
ENSG00000263528	9.08681	9.27953	8.7188	9.02953	8.39226	8.74274	5.13557	5.74417	4.8818	3.54372	4.02878	3.54543	IKBKE	1	206470476	206496889	+	3791	protein_coding	- && sp|Q14164|IKKE_HUMAN Inhibitor of nuclear factor kappa-B kinase subunit epsilon OS=Homo sapiens OX=9606 GN=IKBKE PE=1 SV=1 && -	-
ENSG00000175928	1.37716	1.24194	1.22753	0.710037	0.64196	0.841175	2.28339	2.07595	1.97171	2.54782	2.85792	2.71965	LRRN1	3	3799431	3849834	+	6401	protein_coding	- && sp|Q6UXK5|LRRN1_HUMAN Leucine-rich repeat neuronal protein 1 OS=Homo sapiens OX=9606 GN=LRRN1 PE=1 SV=1 && PF07679:Immunoglobulin I-set domain|PF13855:Leucine rich repeat	-
ENSG00000180113	2.26123	2.43016	2.44924	4.55616	3.8633	3.76519	1.31983	1.05538	1.27703	1.55504	1.32372	1.78287	TDRD6	6	46687875	46704319	+	9041	protein_coding	- && sp|O60522|TDRD6_HUMAN Tudor domain-containing protein 6 OS=Homo sapiens OX=9606 GN=TDRD6 PE=2 SV=2 && PF00567:Tudor domain	-
ENSG00000130427	1.99369	2.37276	1.99265	6.26541	7.23	6.87533	2.19855	2.39506	2.58802	0.977502	1.26871	1.22351	EPO	7	100720468	100723700	+	1662	protein_coding	- && sp|P01588|EPO_HUMAN Erythropoietin OS=Homo sapiens OX=9606 GN=EPO PE=1 SV=1 && PF00758:Erythropoietin/thrombopoietin	-
ENSG00000069122	0.255722	0.322413	0.275449	1.26375	1.23559	1.32323	0.034597	0.0354722	0.060017	0.0567959	0.0518005	0.0300541	ADGRF5	6	46852522	46954943	-	6601	protein_coding	- && sp|Q8IZF2|AGRF5_HUMAN Adhesion G protein-coupled receptor F5 OS=Homo sapiens OX=9606 GN=ADGRF5 PE=1 SV=3 && PF01390:SEA domain|PF13927:Immunoglobulin domain|PF00002:7 transmembrane receptor (Secretin family)|PF01825:GPCR proteolysis site, GPS, motif	-
ENSG00000228278	80.1465	93.2748	80.5083	97.0978	91.8731	95.848	45.7351	48.4346	50.407	38.9399	54.0609	44.2385	ORM2	9	114329869	114333251	+	759	protein_coding	- && sp|P19652|A1AG2_HUMAN Alpha-1-acid glycoprotein 2 OS=Homo sapiens OX=9606 GN=ORM2 PE=1 SV=2 && PF00061:Lipocalin / cytosolic fatty-acid binding protein family	-
ENSG00000006283	0.229896	0.267502	0.309777	0.308753	0.216569	0.267559	0.283709	0.360699	0.314985	1.40967	1.43861	1.15341	CACNA1G	17	50560715	50627474	+	10062	protein_coding	- && sp|O43497|CAC1G_HUMAN Voltage-dependent T-type calcium channel subunit alpha-1G OS=Homo sapiens OX=9606 GN=CACNA1G PE=1 SV=3 && PF00520:Ion transport protein	-
ENSG00000125746	3.15924	3.45413	3.17018	3.40695	4.3193	3.80639	7.48162	7.56346	6.98708	7.88994	8.5557	7.26991	EML2	19	45606994	45645602	-	8173	protein_coding	- && sp|O95834|EMAL2_HUMAN Echinoderm microtubule-associated protein-like 2 OS=Homo sapiens OX=9606 GN=EML2 PE=1 SV=1 && PF03451:HELP motif	-
ENSG00000137801	5.53648	5.58425	5.94205	4.00795	3.49442	4.23317	1.30297	1.43181	1.03205	1.40554	1.7673	1.63554	THBS1	15	39581079	39599466	+	9158	protein_coding	- && sp|P07996|TSP1_HUMAN Thrombospondin-1 OS=Homo sapiens OX=9606 GN=THBS1 PE=1 SV=2 && PF00090:Thrombospondin type 1 domain|PF00093:von Willebrand factor type C domain|PF05735:Thrombospondin C-terminal region|PF02412:Thrombospondin type 3 repeat	-
ENSG00000130304	0.838264	0.785878	1.02107	0.708268	0.720958	0.619847	1.44752	1.80523	1.79363	2.64289	2.21594	2.15218	SLC27A1	19	17468769	17506168	+	8204	protein_coding	- && sp|Q6PCB7|S27A1_HUMAN Long-chain fatty acid transport protein 1 OS=Homo sapiens OX=9606 GN=SLC27A1 PE=1 SV=1 && -	-
ENSG00000153234	6.61539	5.67943	6.49213	4.03039	3.30157	3.30347	5.16634	5.45368	4.44673	9.18047	7.83238	8.81909	NR4A2	2	156324437	156342348	-	4111	protein_coding	- && sp|P43354|NR4A2_HUMAN Nuclear receptor subfamily 4 group A member 2 OS=Homo sapiens OX=9606 GN=NR4A2 PE=1 SV=1 && PF00105:Zinc finger, C4 type (two domains)|PF00104:Ligand-binding domain of nuclear hormone receptor	NGFIB-like
ENSG00000160124	18.2974	21.1878	20.5299	24.1195	24.569	22.1693	18.0175	15.6571	16.1101	10.5573	10.51	11.9873	MIX23	3	122359591	122383231	-	1746	protein_coding	- && - && -	-
ENSG00000134240	2.75426	2.51358	2.40508	10.1604	10.9229	9.74945	1.64715	1.73446	2.09615	3.14252	4.24364	3.80919	HMGCS2	1	119748002	119768905	-	2565	protein_coding	- && sp|P54868|HMCS2_HUMAN Hydroxymethylglutaryl-CoA synthase, mitochondrial OS=Homo sapiens OX=9606 GN=HMGCS2 PE=1 SV=1 && PF08540:Hydroxymethylglutaryl-coenzyme A synthase C terminal|PF01154:Hydroxymethylglutaryl-coenzyme A synthase N terminal	-
ENSG00000114626	1.6963	1.52548	1.52979	1.86006	2.00285	1.73987	3.64546	4.30832	4.04586	5.07595	4.92579	4.30296	ABTB1	3	127672935	127680926	+	6155	protein_coding	- && sp|Q969K4|ABTB1_HUMAN Ankyrin repeat and BTB/POZ domain-containing protein 1 OS=Homo sapiens OX=9606 GN=ABTB1 PE=1 SV=1 && -	-
ENSG00000132329	4.14251	3.65641	4.35933	13.994	14.9273	16.4822	3.58391	4.44011	4.14478	4.08576	4.91886	3.89164	RAMP1	2	237858893	237912106	+	1147	protein_coding	- && sp|O60894|RAMP1_HUMAN Receptor activity-modifying protein 1 OS=Homo sapiens OX=9606 GN=RAMP1 PE=1 SV=1 && PF04901:Receptor activity modifying family	-
ENSG00000274180	2.40897	2.2215	1.87002	2.34511	2.00759	2.42653	4.5272	6.12566	5.21083	5.86707	5.43195	5.77339	NATD1	17	21238870	21253410	-	4931	protein_coding	- && sp|Q8N6N6|NATD1_HUMAN Protein NATD1 OS=Homo sapiens OX=9606 GN=NATD1 PE=1 SV=2 && -	-
ENSG00000198556	3.59403	3.59842	4.0262	4.01721	4.63791	4.06944	1.76995	1.40949	1.58418	1.63617	1.64664	1.77638	ZNF789	7	99472890	99503650	+	6645	protein_coding	- && sp|Q5FWF6|ZN789_HUMAN Zinc finger protein 789 OS=Homo sapiens OX=9606 GN=ZNF789 PE=1 SV=3 && -	-
ENSG00000145217	7.90774	8.16527	7.06397	7.38402	6.62777	7.94338	2.89924	3.25893	3.13763	3.08568	3.15943	2.63407	SLC26A1	4	979073	993440	-	4293	protein_coding	- && sp|Q9H2B4|S26A1_HUMAN Sulfate anion transporter 1 OS=Homo sapiens OX=9606 GN=SLC26A1 PE=1 SV=2 && -	-
ENSG00000151224	1.89401	1.55464	1.57735	7.67813	7.6806	8.99679	2.43084	3.22726	2.456	3.58129	2.92412	3.03212	MAT1A	10	80271820	80289658	-	3664	protein_coding	- && sp|Q00266|METK1_HUMAN S-adenosylmethionine synthase isoform type-1 OS=Homo sapiens OX=9606 GN=MAT1A PE=1 SV=2 && -	-
ENSG00000092096	0.48317	0.293188	0.532271	0.377252	0.364522	0.364281	0.641802	0.712875	0.662717	2.50232	2.28224	2.27658	SLC22A17	14	23346314	23352912	-	4270	protein_coding	- && sp|Q3SZQ2|S22AH_BOVIN Solute carrier family 22 member 17 OS=Bos taurus OX=9913 GN=SLC22A17 PE=2 SV=1 && PF00083:Sugar (and other) transporter	-
ENSG00000130758	2.41936	2.33259	2.28689	2.34412	2.20538	2.56013	3.62388	5.12987	4.21805	5.66765	6.07932	5.69693	MAP3K10	19	40191426	40215575	+	4884	protein_coding	- && sp|Q02779|M3K10_HUMAN Mitogen-activated protein kinase kinase kinase 10 OS=Homo sapiens OX=9606 GN=MAP3K10 PE=1 SV=3 && -	-
ENSG00000105516	1.22436	0.994193	1.14153	1.43717	1.4497	1.44838	4.34915	5.28061	4.24143	3.63251	4.20059	3.70925	DBP	19	48630030	48637379	-	6485	protein_coding	- && sp|Q10586|DBP_HUMAN D site-binding protein OS=Homo sapiens OX=9606 GN=DBP PE=1 SV=1 && -	-
ENSG00000086619	0.38665	0.391197	0.372011	0.374526	0.320199	0.280417	0.687607	0.64784	0.803198	1.06575	1.12413	1.27858	ERO1B	1	236214681	236282019	-	15361	protein_coding	- && sp|Q86YB8|ERO1B_HUMAN ERO1-like protein beta OS=Homo sapiens OX=9606 GN=ERO1B PE=1 SV=2 && -	-
ENSG00000126878	1.55738	1.54746	1.67888	0.814272	0.587473	0.891917	1.23906	1.65705	1.40983	3.00692	2.88226	3.03253	AIF1L	9	131096476	131123152	+	5299	protein_coding	- && sp|Q9BQI0|AIF1L_HUMAN Allograft inflammatory factor 1-like OS=Homo sapiens OX=9606 GN=AIF1L PE=1 SV=1 && -	-
ENSG00000143674	1.39804	1.43907	1.43579	1.09135	1.06375	1.01464	1.90073	1.98559	2.20412	2.9437	2.73491	2.94092	MAP3K21	1	233327724	233385148	+	7960	protein_coding	- && sp|Q5TCX8|M3K21_HUMAN Mitogen-activated protein kinase kinase kinase 21 OS=Homo sapiens OX=9606 GN=MAP3K21 PE=1 SV=3 && -	-
ENSG00000115946	20.087	19.3023	18.2713	15.5749	16.4528	14.1035	8.87882	8.03507	7.61787	6.48608	6.97739	7.61868	PNO1	2	68157888	68176238	+	2630	protein_coding	- && sp|Q9NRX1|PNO1_HUMAN RNA-binding protein PNO1 OS=Homo sapiens OX=9606 GN=PNO1 PE=1 SV=1 && -	-
ENSG00000205517	2.92159	2.78106	2.75056	4.87371	4.61507	5.30228	7.72815	10.201	8.59884	9.83879	9.79994	10.2185	RGL3	19	11384341	11419328	-	4344	protein_coding	- && sp|Q3MIN7|RGL3_HUMAN Ral guanine nucleotide dissociation stimulator-like 3 OS=Homo sapiens OX=9606 GN=RGL3 PE=1 SV=2 && PF00788:Ras association (RalGDS/AF-6) domain|PF00618:RasGEF N-terminal motif|PF00617:RasGEF domain	-
ENSG00000156535	0.30678	0.332751	0.305368	1.55267	1.84579	1.71247	0.496111	0.544568	0.572787	0.517407	0.506856	0.446179	CD109	6	73695785	73828316	+	9782	protein_coding	- && sp|Q6YHK3|CD109_HUMAN CD109 antigen OS=Homo sapiens OX=9606 GN=CD109 PE=1 SV=2 && -	-
ENSG00000084731	1.91435	1.85801	1.74491	1.64477	1.57572	2.10294	2.90775	3.17336	2.7321	4.37326	4.59404	4.65672	KIF3C	2	25926598	25982749	-	6401	protein_coding	- && sp|O14782|KIF3C_HUMAN Kinesin-like protein KIF3C OS=Homo sapiens OX=9606 GN=KIF3C PE=1 SV=3 && -	-
ENSG00000135447	0.392314	0.36137	0.554182	3.65345	3.40682	4.2497	0.358268	0.602425	0.497204	1.03514	0.958403	0.958573	PPP1R1A	12	54575387	54588659	-	3984	protein_coding	- && sp|Q8WMS3|PPR1A_CANLF Protein phosphatase 1 regulatory subunit 1A OS=Canis lupus familiaris OX=9615 GN=PPP1R1A PE=2 SV=1 && -	-
ENSG00000170801	16.5387	17.4076	15.3196	5.44282	6.04033	6.1827	9.83958	10.5647	9.85613	13.668	13.0497	11.4765	HTRA3	4	8269754	8307098	+	3319	protein_coding	- && sp|P83110|HTRA3_HUMAN Serine protease HTRA3 OS=Homo sapiens OX=9606 GN=HTRA3 PE=1 SV=2 && PF17820:PDZ domain|PF13365:Trypsin-like peptidase domain|PF07648:Kazal-type serine protease inhibitor domain|PF00219:Insulin-like growth factor binding protein	-
ENSG00000121753	0.42722	0.435812	0.60282	0.534068	0.577972	0.547661	0.47848	0.792482	0.678627	1.95769	1.91776	2.07186	ADGRB2	1	31727117	31764893	-	7756	protein_coding	- && sp|O60241|AGRB2_HUMAN Adhesion G protein-coupled receptor B2 OS=Homo sapiens OX=9606 GN=ADGRB2 PE=1 SV=2 && -	-
ENSG00000178381	12.9312	13.1665	13.9435	18.7316	16.9975	16.3854	16.5376	18.8799	17.5343	8.05021	8.36608	8.4545	ZFAND2A	7	1152071	1160759	-	2282	protein_coding	- && sp|Q8N6M9|ZFN2A_HUMAN AN1-type zinc finger protein 2A OS=Homo sapiens OX=9606 GN=ZFAND2A PE=1 SV=2 && -	-
ENSG00000187091	3.83105	4.19393	3.91728	3.44308	3.71128	3.79441	6.20761	6.95087	7.3815	8.70081	8.16655	7.61573	PLCD1	3	38007496	38029642	-	4194	protein_coding	- && sp|P51178|PLCD1_HUMAN 1-phosphatidylinositol 4,5-bisphosphate phosphodiesterase delta-1 OS=Homo sapiens OX=9606 GN=PLCD1 PE=1 SV=2 && PF00388:Phosphatidylinositol-specific phospholipase C, X domain|PF09279:Phosphoinositide-specific phospholipase C, efhand-like	-
ENSG00000060762	17.1725	17.5186	19.2281	30.596	31.5345	30.4958	23.7643	22.0468	23.3367	17.0413	13.3222	15.1689	MPC1	6	166364919	166383013	-	1540	protein_coding	- && sp|Q9Y5U8|MPC1_HUMAN Mitochondrial pyruvate carrier 1 OS=Homo sapiens OX=9606 GN=MPC1 PE=1 SV=1 && PF03650:Mitochondrial pyruvate carriers	-
ENSG00000034693	10.847	10.7054	11.3812	15.0231	13.6841	14.65	8.33204	6.30887	7.97944	7.5291	6.36346	7.01015	PEX3	6	143450805	143490616	+	2830	protein_coding	- && sp|P56589|PEX3_HUMAN Peroxisomal biogenesis factor 3 OS=Homo sapiens OX=9606 GN=PEX3 PE=1 SV=1 && PF04882:Peroxin-3	-
ENSG00000114767	25.4618	25.777	24.2567	22.9826	24.7507	24.8306	13.2182	14.4257	14.6445	11.7109	11.5309	11.7398	RRP9	3	51933429	51941904	-	1542	protein_coding	- && sp|O43818|U3IP2_HUMAN U3 small nucleolar RNA-interacting protein 2 OS=Homo sapiens OX=9606 GN=RRP9 PE=1 SV=1 && -	-
ENSG00000112208	6.38258	6.52213	7.04925	6.67778	6.09405	5.79282	3.45944	3.49415	3.23357	3.21303	2.7762	2.72182	BAG2	6	57172326	57189833	+	6651	protein_coding	- && sp|O95816|BAG2_HUMAN BAG family molecular chaperone regulator 2 OS=Homo sapiens OX=9606 GN=BAG2 PE=1 SV=1 && -	-
ENSG00000157131	3.95928	4.03108	3.68171	8.29608	9.23117	9.01105	2.94385	3.11852	3.43887	4.0908	4.45038	4.50977	C8A	1	56854768	56918223	+	4674	protein_coding	- && sp|P07357|CO8A_HUMAN Complement component C8 alpha chain OS=Homo sapiens OX=9606 GN=C8A PE=1 SV=2 && PF01823:MAC/Perforin domain|PF00057:Low-density lipoprotein receptor domain class A	-
ENSG00000010310	1.2457	1.19782	1.15296	2.05427	1.58445	2.12443	3.24383	3.52221	3.70682	4.88144	5.78999	4.99001	GIPR	19	45668221	45683722	+	5069	protein_coding	- && sp|P48546|GIPR_HUMAN Gastric inhibitory polypeptide receptor OS=Homo sapiens OX=9606 GN=GIPR PE=1 SV=1 && -	-
ENSG00000114019	8.40473	8.5116	8.01816	3.00131	2.77717	3.05641	7.62247	9.19767	8.61301	5.7576	5.99007	6.30008	AMOTL2	3	134355347	134375479	-	6479	protein_coding	- && sp|Q9Y2J4|AMOL2_HUMAN Angiomotin-like protein 2 OS=Homo sapiens OX=9606 GN=AMOTL2 PE=1 SV=3 && PF12240:Angiomotin C terminal	-
ENSG00000151790	3.09983	2.63986	3.05935	6.27333	6.54066	5.96671	1.06291	1.12317	1.23643	2.80138	2.42507	3.03385	TDO2	4	155854738	155920406	+	5264	protein_coding	- && sp|P48775|T23O_HUMAN Tryptophan 2,3-dioxygenase OS=Homo sapiens OX=9606 GN=TDO2 PE=1 SV=1 && PF03301:Tryptophan 2,3-dioxygenase	-
ENSG00000174992	0.682174	0.522299	0.583517	2.34481	2.63748	2.18876	0.384778	0.30058	0.18163	0.180476	0.292628	0.111418	ZG16	16	29778256	29782973	+	3116	protein_coding	- && sp|O60844|ZG16_HUMAN Zymogen granule membrane protein 16 OS=Homo sapiens OX=9606 GN=ZG16 PE=1 SV=2 && PF01419:Jacalin-like lectin domain	-
ENSG00000128973	7.23602	6.81016	6.64049	4.53574	4.84926	4.94479	3.73161	4.05717	3.77615	2.09304	2.23487	2.39745	CLN6	15	68206992	68257211	-	7344	protein_coding	- && sp|Q9NWW5|CLN6_HUMAN Ceroid-lipofuscinosis neuronal protein 6 OS=Homo sapiens OX=9606 GN=CLN6 PE=1 SV=1 && PF15156:Ceroid-lipofuscinosis neuronal protein 6	-
ENSG00000119946	5.23025	5.26714	4.93674	1.54201	1.51707	1.56466	3.28316	3.07144	2.83164	3.83679	3.84186	3.84303	CNNM1	10	99329356	99394330	+	6156	protein_coding	- && sp|Q9NRU3|CNNM1_HUMAN Metal transporter CNNM1 OS=Homo sapiens OX=9606 GN=CNNM1 PE=1 SV=3 && -	-
ENSG00000175197	7.7013	7.61491	7.25388	11.3125	11.0516	9.70402	60.4572	64.0918	57.6786	25.2426	23.7637	22.9959	DDIT3	12	57516588	57521737	-	1307	protein_coding	- && sp|P35638|DDIT3_HUMAN DNA damage-inducible transcript 3 protein OS=Homo sapiens OX=9606 GN=DDIT3 PE=1 SV=1 && -	TF_bZIP
ENSG00000250508	1.96094	1.98258	1.99684	5.36036	4.8629	5.04071	2.54569	2.10607	1.98399	1.38343	1.78748	1.55562	LINC02701	11	68870664	68874542	+	3252	lncRNA	- && sp|Q14264|ENR1_HUMAN Endogenous retrovirus group 3 member 1 Env polyprotein OS=Homo sapiens OX=9606 GN=ERV3-1 PE=2 SV=2 && -	-
ENSG00000179104	0.661023	0.7596	0.709993	0.262667	0.351585	0.273146	0.843749	1.08313	1.30559	1.22372	1.48584	1.48379	TMTC2	12	82686880	83134870	+	8323	protein_coding	- && sp|Q8N394|TMTC2_HUMAN Protein O-mannosyl-transferase TMTC2 OS=Homo sapiens OX=9606 GN=TMTC2 PE=1 SV=1 && PF13424:Tetratricopeptide repeat|PF08409:Domain of unknown function (DUF1736)|PF00515:Tetratricopeptide repeat	-
ENSG00000083844	2.22499	2.15778	2.1815	1.73989	1.51528	1.70905	3.14808	3.18101	3.26515	3.42042	3.58343	3.1186	ZNF264	19	57191500	57222846	+	12532	protein_coding	- && sp|O43296|ZN264_HUMAN Zinc finger protein 264 OS=Homo sapiens OX=9606 GN=ZNF264 PE=1 SV=1 && -	zf-C2H2
ENSG00000186470	1.85551	1.75111	1.93649	1.68296	1.63564	2.02196	2.61064	2.75982	2.69237	3.97518	4.27298	4.23284	BTN3A2	6	26365159	26378320	+	7042	protein_coding	- && sp|P78410|BT3A2_HUMAN Butyrophilin subfamily 3 member A2 OS=Homo sapiens OX=9606 GN=BTN3A2 PE=1 SV=2 && PF00622:SPRY domain|PF13765:SPRY-associated domain	-
ENSG00000144218	0.53357	0.46246	0.62865	1.37772	1.45133	1.50128	0.70908	0.7904	0.767782	0.592972	0.569856	0.552796	AFF3	2	99545419	100192428	-	15701	protein_coding	- && sp|P51826|AFF3_HUMAN AF4/FMR2 family member 3 OS=Homo sapiens OX=9606 GN=AFF3 PE=1 SV=3 && PF05110:AF-4 proto-oncoprotein	-
ENSG00000171517	7.49665	7.39959	9.62303	3.98617	4.66601	3.95909	9.1873	8.90652	9.07521	9.15362	9.54118	8.94875	LPAR3	1	84811602	84893206	-	3536	protein_coding	- && sp|Q9UBY5|LPAR3_HUMAN Lysophosphatidic acid receptor 3 OS=Homo sapiens OX=9606 GN=LPAR3 PE=1 SV=1 && PF00001:7 transmembrane receptor (rhodopsin family)	-
ENSG00000119888	8.41308	9.29917	8.89879	14.6787	15.2705	14.6734	9.39813	8.16642	9.40938	7.35419	7.34059	7.51096	EPCAM	2	47345158	47387601	+	2430	protein_coding	- && sp|P16422|EPCAM_HUMAN Epithelial cell adhesion molecule OS=Homo sapiens OX=9606 GN=EPCAM PE=1 SV=2 && PF18635:Epithelial cell adhesion molecule N-terminal domain|PF00086:Thyroglobulin type-1 repeat	-
ENSG00000101868	2.76264	2.66133	3.22451	2.38679	2.49891	2.55898	1.09803	1.03167	1.03021	1.1776	1.33795	1.17077	POLA1	X	24693873	24996986	+	15547	protein_coding	- && sp|P09884|DPOLA_HUMAN DNA polymerase alpha catalytic subunit OS=Homo sapiens OX=9606 GN=POLA1 PE=1 SV=2 && PF03104:DNA polymerase family B, exonuclease domain|PF08996:DNA Polymerase alpha zinc finger|PF00136:DNA polymerase family B	-
ENSG00000108465	2.34563	2.34849	2.32949	2.50876	2.59205	2.76636	4.79147	5.45212	4.9546	5.78888	5.29849	6.89638	CDK5RAP3	17	47967810	47981781	+	6077	protein_coding	- && sp|Q96JB5|CK5P3_HUMAN CDK5 regulatory subunit-associated protein 3 OS=Homo sapiens OX=9606 GN=CDK5RAP3 PE=1 SV=2 && PF05600:CDK5 regulatory subunit-associated protein 3	-
ENSG00000119669	6.54306	6.08526	6.0635	5.16481	4.99159	5.34214	10.2374	12.9835	11.2893	11.6691	10.0545	9.69079	IRF2BPL	14	77024543	77028708	-	4166	protein_coding	- && sp|Q9H1B7|I2BPL_HUMAN Probable E3 ubiquitin-protein ligase IRF2BPL OS=Homo sapiens OX=9606 GN=IRF2BPL PE=1 SV=1 && PF11261:Interferon regulatory factor 2-binding protein zinc finger	-
ENSG00000198417	9.18209	8.38212	8.38011	9.10183	10.1862	9.20652	3.91517	3.98261	4.33943	2.90157	2.92331	3.53498	MT1F	16	56657731	56660698	+	1852	protein_coding	- && - && -	-
ENSG00000136378	0.394774	0.524318	0.234309	0.318793	0.264767	0.331511	0.80196	0.7619	0.619931	1.41718	1.4027	1.36775	ADAMTS7	15	78759206	78811464	-	7760	protein_coding	- && sp|Q9UKP4|ATS7_HUMAN A disintegrin and metalloproteinase with thrombospondin motifs 7 OS=Homo sapiens OX=9606 GN=ADAMTS7 PE=1 SV=2 && PF17771:ADAM cysteine-rich domain|PF05986:ADAM-TS Spacer 1|PF01421:Reprolysin (M12B) family zinc metalloprotease|PF01562:Reprolysin family propeptide|PF00090:Thrombospondin type 1 domain	-
ENSG00000267519	0.311792	0.23988	0.252262	0.151008	0.0915162	0.135048	0.419608	0.451735	0.573418	0.567478	0.685103	0.567594	MIR23AHG	19	13823880	13842928	-	19049	lncRNA	- && sp|Q9H7M6|ZSWM4_HUMAN Zinc finger SWIM domain-containing protein 4 OS=Homo sapiens OX=9606 GN=ZSWIM4 PE=2 SV=3 && -	-
ENSG00000099822	2.72379	1.9401	2.48736	1.11025	1.45638	1.39944	2.43733	2.90979	2.44918	4.36664	4.84908	4.26359	HCN2	19	589881	617159	+	3420	protein_coding	- && sp|Q9UL51|HCN2_HUMAN Potassium/sodium hyperpolarization-activated cyclic nucleotide-gated channel 2 OS=Homo sapiens OX=9606 GN=HCN2 PE=1 SV=3 && PF00027:Cyclic nucleotide-binding domain|PF08412:Ion transport protein N-terminal|PF00520:Ion transport protein	-
ENSG00000183688	9.68608	9.68061	8.82327	4.51224	4.98634	4.79138	5.64472	6.04618	5.87686	9.81881	9.96249	9.40984	RFLNB	17	439978	445939	-	3621	protein_coding	- && sp|Q8N5W9|RFLB_HUMAN Refilin-B OS=Homo sapiens OX=9606 GN=RFLNB PE=1 SV=1 && -	-
ENSG00000178409	4.83564	4.40863	4.73853	3.07752	3.04052	3.25941	1.2974	1.45416	1.36597	1.34054	1.22263	1.07804	BEND3	6	107065182	107115515	-	7085	protein_coding	- && sp|Q5T5X7|BEND3_HUMAN BEN domain-containing protein 3 OS=Homo sapiens OX=9606 GN=BEND3 PE=1 SV=1 && PF10523:BEN domain	-
ENSG00000067798	3.30065	3.69596	3.54567	2.38304	2.24603	2.31141	1.29856	1.21679	1.39806	1.13883	1.09017	1.01599	NAV3	12	77324641	78213010	+	13278	protein_coding	- && sp|Q8IVL0|NAV3_HUMAN Neuron navigator 3 OS=Homo sapiens OX=9606 GN=NAV3 PE=1 SV=3 && PF00307:Calponin homology (CH) domain	-
ENSG00000110881	3.66736	3.49751	3.45879	1.93272	2.28667	2.25975	2.77269	3.3625	3.08347	4.80737	4.99958	4.87767	ASIC1	12	50057548	50083611	+	5745	protein_coding	- && sp|P78348|ASIC1_HUMAN Acid-sensing ion channel 1 OS=Homo sapiens OX=9606 GN=ASIC1 PE=1 SV=3 && PF00858:Amiloride-sensitive sodium channel	-
ENSG00000132563	2.31267	2.14183	1.52134	1.64932	1.51621	2.01019	2.65757	3.23006	2.94844	5.47032	4.98919	5.42752	REEP2	5	138439057	138446969	+	3244	protein_coding	- && sp|Q9BRK0|REEP2_HUMAN Receptor expression-enhancing protein 2 OS=Homo sapiens OX=9606 GN=REEP2 PE=1 SV=2 && PF03134:TB2/DP1, HVA22 family	-
ENSG00000103034	2.13863	1.89467	2.0194	0.548653	0.787371	0.855812	2.04181	2.22089	2.13548	2.59733	2.02626	2.19528	NDRG4	16	58462846	58513628	+	9647	protein_coding	- && sp|Q9ULP0|NDRG4_HUMAN Protein NDRG4 OS=Homo sapiens OX=9606 GN=NDRG4 PE=1 SV=2 && -	-
ENSG00000123561	1.48312	1.69054	1.61158	4.28333	3.7947	4.43238	0.625113	0.683656	0.826219	1.02621	1.06075	0.959355	SERPINA7	X	106032435	106038727	-	2740	protein_coding	- && sp|P05543|THBG_HUMAN Thyroxine-binding globulin OS=Homo sapiens OX=9606 GN=SERPINA7 PE=1 SV=2 && PF00079:Serpin (serine protease inhibitor)	-
ENSG00000188610	2.59724	3.42593	3.44704	3.20565	3.40759	3.31382	6.32492	5.75151	5.57936	7.93165	7.47831	8.47054	FAM72B	1	121167646	121185539	-	3033	protein_coding	- && sp|Q86X60|FA72B_HUMAN Protein FAM72B OS=Homo sapiens OX=9606 GN=FAM72B PE=1 SV=2 && PF14976:FAM72 protein	-
ENSG00000159445	4.46115	4.4305	5.03621	4.6194	4.72091	4.61396	2.04112	1.88179	1.86831	1.9276	2.14418	2.40227	THEM4	1	151870866	151909637	-	6937	protein_coding	- && sp|Q5T1C6|THEM4_HUMAN Acyl-coenzyme A thioesterase THEM4 OS=Homo sapiens OX=9606 GN=THEM4 PE=1 SV=1 && PF03061:Thioesterase superfamily	-
ENSG00000122035	2.59802	2.83983	3.21838	8.64171	8.71124	8.91805	1.91546	2.00855	2.50291	3.23978	3.93254	3.51697	RASL11A	13	27270830	27275192	+	2623	protein_coding	- && sp|Q6T310|RSLBA_HUMAN Ras-like protein family member 11A OS=Homo sapiens OX=9606 GN=RASL11A PE=1 SV=1 && PF00071:Ras family	-
ENSG00000123609	2.28407	1.96556	1.76459	2.91824	3.53411	2.87209	1.87899	1.36094	1.40123	0.603719	0.722689	0.628945	NMI	2	151270470	151289894	-	3312	protein_coding	- && sp|Q13287|NMI_HUMAN N-myc-interactor OS=Homo sapiens OX=9606 GN=NMI PE=1 SV=2 && PF07334:Interferon-induced 35 kDa protein (IFP 35) N-terminus	-
ENSG00000143921	1.10556	1.00237	0.873994	1.80297	2.07963	2.02771	0.745992	0.782117	0.73393	0.804158	0.711035	0.701635	ABCG8	2	43831942	43882988	+	10179	protein_coding	- && sp|Q9H221|ABCG8_HUMAN ATP-binding cassette sub-family G member 8 OS=Homo sapiens OX=9606 GN=ABCG8 PE=1 SV=1 && -	-
novel.58	1.72822	1.51899	1.58951	2.27016	2.24658	2.56272	0.397571	0.432334	0.394106	0.553781	0.589253	0.586078	-	2	127115908	127139404	+	4739	-	- && sp|O00370|LORF2_HUMAN LINE-1 retrotransposable element ORF2 protein OS=Homo sapiens OX=9606 PE=1 SV=1 && -	-
ENSG00000100100	1.72569	1.84298	1.50223	3.97756	4.51732	3.57007	11.6769	11.7107	11.218	9.59285	8.83902	8.20095	PIK3IP1	22	31281594	31292534	-	3804	protein_coding	- && sp|Q96FE7|P3IP1_HUMAN Phosphoinositide-3-kinase-interacting protein 1 OS=Homo sapiens OX=9606 GN=PIK3IP1 PE=1 SV=2 && -	-
ENSG00000162391	7.66687	6.17842	7.34831	10.4967	9.40424	10.2593	4.04153	4.05622	3.13168	3.67558	4.11936	3.80753	FAM151A	1	54609181	54623556	-	2006	protein_coding	- && sp|Q8WW52|F151A_HUMAN Protein FAM151A OS=Homo sapiens OX=9606 GN=FAM151A PE=2 SV=2 && PF10223:Uncharacterized conserved protein (DUF2181)	-
ENSG00000172086	11.0981	10.8647	14.0249	19.8295	18.6351	16.3431	11.2329	10.5357	12.2792	8.81198	8.51466	9.19547	KRCC1	2	88027205	88064252	-	2028	protein_coding	- && sp|Q9NPI7|KRCC1_HUMAN Lysine-rich coiled-coil protein 1 OS=Homo sapiens OX=9606 GN=KRCC1 PE=1 SV=1 && -	-
ENSG00000118898	1.8271	1.60168	1.42543	1.81582	1.60928	1.91158	3.43348	3.8777	3.4109	3.59538	4.29325	3.99403	PPL	16	4882507	4960741	-	7699	protein_coding	- && sp|O60437|PEPL_HUMAN Periplakin OS=Homo sapiens OX=9606 GN=PPL PE=1 SV=4 && PF17902:SH3 domain	-
ENSG00000167617	11.3003	7.76586	10.2788	3.81489	4.26168	4.351	7.93816	10.3928	10.7139	16.1057	14.7501	12.996	CDC42EP5	19	54465026	54473296	-	935	protein_coding	- && sp|Q6NZY7|BORG3_HUMAN Cdc42 effector protein 5 OS=Homo sapiens OX=9606 GN=CDC42EP5 PE=2 SV=1 && PF14957:Cdc42 effector|PF00786:P21-Rho-binding domain	-
ENSG00000184916	1.34891	1.57565	1.43154	0.953453	1.22652	1.43111	2.07987	2.24231	1.9467	3.44859	3.41258	3.13276	JAG2	14	105140982	105168824	-	6396	protein_coding	- && sp|Q9Y219|JAG2_HUMAN Protein jagged-2 OS=Homo sapiens OX=9606 GN=JAG2 PE=1 SV=3 && -	-
ENSG00000244062	8.15326	7.47751	9.04445	10.3838	11.6921	10.486	8.07114	7.48139	7.08557	4.66111	3.9836	4.11366	ACSL3P1	3	133760300	133762363	+	1917	processed_pseudogene	- && sp|O95573|ACSL3_HUMAN Long-chain-fatty-acid--CoA ligase 3 OS=Homo sapiens OX=9606 GN=ACSL3 PE=1 SV=3 && PF00501:AMP-binding enzyme	-
ENSG00000171425	6.99757	6.2787	5.4015	5.70032	5.63581	5.74478	19.2058	20.5868	19.1769	15.5926	14.2212	12.6495	ZNF581	19	55635459	55645623	+	1635	protein_coding	- && sp|Q9P0T4|ZN581_HUMAN Zinc finger protein 581 OS=Homo sapiens OX=9606 GN=ZNF581 PE=1 SV=1 && PF00096:Zinc finger, C2H2 type	zf-C2H2
ENSG00000055118	0.737357	0.495067	0.540617	0.894058	1.11442	1.27837	1.14076	1.46203	1.34285	3.15589	2.78343	2.93851	KCNH2	7	150944961	150978321	-	7207	protein_coding	- && sp|Q12809|KCNH2_HUMAN Potassium voltage-gated channel subfamily H member 2 OS=Homo sapiens OX=9606 GN=KCNH2 PE=1 SV=1 && PF00520:Ion transport protein|PF00027:Cyclic nucleotide-binding domain	-
ENSG00000109819	0.667179	0.742854	0.675059	1.0797	1.17418	1.10076	5.14736	5.0137	5.01398	2.37408	2.41693	2.63269	PPARGC1A	4	23755041	23904089	-	10870	protein_coding	- && sp|Q9UBK2|PRGC1_HUMAN Peroxisome proliferator-activated receptor gamma coactivator 1-alpha OS=Homo sapiens OX=9606 GN=PPARGC1A PE=1 SV=1 && PF00076:RNA recognition motif. (a.k.a. RRM, RBD, or RNP domain)	-
ENSG00000139044	1.77475	1.72541	1.89682	1.11243	1.26365	1.11579	1.87128	2.07918	1.94811	2.97343	3.07923	2.72742	B4GALNT3	12	459939	563509	+	7292	protein_coding	- && sp|Q6L9W6|B4GN3_HUMAN Beta-1,4-N-acetylgalactosaminyltransferase 3 OS=Homo sapiens OX=9606 GN=B4GALNT3 PE=1 SV=2 && PF07691:PA14 domain|PF05679:Chondroitin N-acetylgalactosaminyltransferase	-
ENSG00000168306	5.08592	4.6173	4.99385	8.09618	8.66402	8.60696	4.316	4.22613	3.58259	4.49473	3.69692	3.99577	ACOX2	3	58505136	58537283	-	3823	protein_coding	- && sp|Q99424|ACOX2_HUMAN Peroxisomal acyl-coenzyme A oxidase 2 OS=Homo sapiens OX=9606 GN=ACOX2 PE=1 SV=1 && PF01756:Acyl-CoA oxidase|PF02770:Acyl-CoA dehydrogenase, middle domain|PF14749:Acyl-coenzyme A oxidase N-terminal	-
ENSG00000148346	15.1206	18.4335	18.6755	5.40705	4.87629	4.64815	18.5662	20.2462	19.61	13.2722	12.2834	12.5546	LCN2	9	128149071	128153453	+	1596	protein_coding	- && sp|P80188|NGAL_HUMAN Neutrophil gelatinase-associated lipocalin OS=Homo sapiens OX=9606 GN=LCN2 PE=1 SV=2 && -	-
ENSG00000130751	3.21736	2.73322	3.01268	1.09903	1.11656	1.63268	2.8046	4.01664	3.50829	5.70038	5.4212	4.33126	NPAS1	19	47019837	47045775	+	2565	protein_coding	- && sp|Q99742|NPAS1_HUMAN Neuronal PAS domain-containing protein 1 OS=Homo sapiens OX=9606 GN=NPAS1 PE=2 SV=2 && PF00989:PAS fold|PF08447:PAS fold	-
ENSG00000069482	20.5352	19.4046	20.7799	21.1537	21.7433	21.9516	6.71948	6.6193	5.74667	10.6705	9.86352	10.1101	GAL	11	68683779	68691175	+	1300	protein_coding	- && sp|P22466|GALA_HUMAN Galanin peptides OS=Homo sapiens OX=9606 GN=GAL PE=1 SV=3 && PF01296:Galanin|PF06540:Galanin message associated peptide (GMAP)	-
ENSG00000279141	0.422179	0.294048	0.20972	2.29719	2.66883	2.84552	0.75432	1.04839	0.996994	0.49533	0.568888	0.349479	LINC01451	9	136612024	136617181	-	3406	lncRNA	- && - && -	-
ENSG00000164093	1.314	1.12766	1.21317	3.64667	3.92568	3.80213	0.942831	1.02527	0.859089	1.54258	1.63505	1.66288	PITX2	4	110617423	110642123	-	5995	protein_coding	- && sp|Q99697|PITX2_HUMAN Pituitary homeobox 2 OS=Homo sapiens OX=9606 GN=PITX2 PE=1 SV=2 && PF00046:Homeodomain|PF03826:OAR domain	Homeobox
ENSG00000143434	1.20146	1.2246	1.18047	1.49405	1.44441	1.4708	2.94562	4.04375	3.69403	3.90531	3.98609	3.31447	SEMA6C	1	151131685	151146631	-	5776	protein_coding	- && sp|Q9H3T2|SEM6C_HUMAN Semaphorin-6C OS=Homo sapiens OX=9606 GN=SEMA6C PE=2 SV=4 && -	-
ENSG00000258867	0.594321	0.655653	0.703042	0.845672	0.816548	0.768825	0.24122	0.195797	0.159411	0.142999	0.170551	0.187718	HISLA	14	88024519	88098025	+	11361	lncRNA	- && - && -	-
ENSG00000183134	2.14835	2.6507	1.5327	5.89089	5.4459	6.02208	1.32776	1.21912	1.06081	2.16886	2.13635	1.79037	PTGDR2	11	60850933	60855950	-	2881	protein_coding	- && sp|Q9Y5Y4|PD2R2_HUMAN Prostaglandin D2 receptor 2 OS=Homo sapiens OX=9606 GN=PTGDR2 PE=1 SV=3 && PF00001:7 transmembrane receptor (rhodopsin family)	-
ENSG00000070759	1.29974	1.15045	1.56522	1.97606	1.48194	1.73044	4.62736	4.53277	4.75754	5.15844	5.49459	4.72208	TESK2	1	45343883	45491163	-	3319	protein_coding	- && sp|Q96S53|TESK2_HUMAN Dual specificity testis-specific protein kinase 2 OS=Homo sapiens OX=9606 GN=TESK2 PE=1 SV=1 && PF07714:Protein tyrosine kinase	-
ENSG00000100300	5.58364	6.77898	6.57591	5.50226	6.1735	5.89006	12.2057	11.4441	12.1789	15.5553	14.7883	13.7071	TSPO	22	43151547	43163242	+	1422	protein_coding	- && sp|P30536|TSPO_HUMAN Translocator protein OS=Homo sapiens OX=9606 GN=TSPO PE=1 SV=3 && PF03073:TspO/MBR family	-
ENSG00000196968	2.19611	2.50382	2.18874	4.5908	4.29818	4.42167	2.63152	2.84073	2.70052	1.85235	1.99028	1.62134	FUT11	10	73772276	73780251	+	4925	protein_coding	- && sp|Q495W5|FUT11_HUMAN Alpha-(1,3)-fucosyltransferase 11 OS=Homo sapiens OX=9606 GN=FUT11 PE=1 SV=1 && -	-
ENSG00000165443	3.35809	3.23823	3.26293	6.53632	6.28769	6.90074	3.63195	3.33261	2.68971	2.98505	2.82125	3.1796	PHYHIPL	10	59176643	59247774	+	4040	protein_coding	- && sp|Q96FC7|PHIPL_HUMAN Phytanoyl-CoA hydroxylase-interacting protein-like OS=Homo sapiens OX=9606 GN=PHYHIPL PE=1 SV=3 && PF00041:Fibronectin type III domain	-
ENSG00000163501	2.27527	2.02493	1.7068	4.8621	5.16109	5.34638	1.52373	2.4381	1.83085	1.71815	1.40572	1.3036	IHH	2	219054424	219060921	-	2473	protein_coding	- && sp|Q14623|IHH_HUMAN Indian hedgehog protein OS=Homo sapiens OX=9606 GN=IHH PE=1 SV=4 && PF01085:Hedgehog amino-terminal signalling domain|PF01079:Hint module	-
ENSG00000108821	0.513648	0.305785	0.317223	0.396017	0.400922	0.464953	0.272569	0.376952	0.289044	1.30423	1.60711	1.47574	COL1A1	17	50184101	50201632	-	9007	protein_coding	- && sp|P02452|CO1A1_HUMAN Collagen alpha-1(I) chain OS=Homo sapiens OX=9606 GN=COL1A1 PE=1 SV=5 && PF01391:Collagen triple helix repeat (20 copies)|PF01410:Fibrillar collagen C-terminal domain|PF00093:von Willebrand factor type C domain	-
novel.37	4.28214	4.11587	3.97332	7.0053	8.3772	6.59272	1.12971	0.83753	1.03372	2.85319	3.19209	2.32509	-	14	104749620	104752904	+	3285	-	- && sp|P70323|TBX1_MOUSE T-box transcription factor TBX1 OS=Mus musculus OX=10090 GN=Tbx1 PE=1 SV=2 && -	-
ENSG00000071967	0.314288	0.338878	0.263666	0.200224	0.192608	0.150375	0.596105	0.622504	0.51431	1.4256	1.32226	1.34253	CYBRD1	2	171522247	171558129	+	5172	protein_coding	- && sp|Q53TN4|CYBR1_HUMAN Plasma membrane ascorbate-dependent reductase CYBRD1 OS=Homo sapiens OX=9606 GN=CYBRD1 PE=1 SV=1 && PF03188:Eukaryotic cytochrome b561	-
ENSG00000164403	7.22238	6.21314	5.63792	7.4855	7.37118	8.2134	3.89182	5.25036	4.52118	3.84086	3.96648	3.46383	SHROOM1	5	132822141	132830659	-	4181	protein_coding	- && sp|Q2M3G4|SHRM1_HUMAN Protein Shroom1 OS=Homo sapiens OX=9606 GN=SHROOM1 PE=1 SV=1 && PF08688:Apx/Shroom domain ASD1|PF08687:Apx/Shroom domain ASD2	-
ENSG00000163634	11.4744	12.5263	13.1805	15.6245	15.8766	14.9822	9.69515	7.59756	7.60438	7.50248	6.71228	7.4296	THOC7	3	63833870	63863868	-	1749	protein_coding	- && sp|Q3SZ60|THOC7_BOVIN THO complex subunit 7 homolog OS=Bos taurus OX=9913 GN=THOC7 PE=2 SV=1 && PF05615:Tho complex subunit 7	-
ENSG00000171368	0.53328	0.607216	0.467017	0.769774	0.833055	0.730442	3.43765	4.08268	3.61594	2.71719	2.46867	2.21481	TPPP	5	659862	693352	-	5979	protein_coding	- && sp|O94811|TPPP_HUMAN Tubulin polymerization-promoting protein OS=Homo sapiens OX=9606 GN=TPPP PE=1 SV=1 && -	-
ENSG00000115457	3.62564	2.86445	3.01269	2.51137	2.41584	2.52325	2.81736	2.91332	2.90022	5.79784	6.21329	5.02034	IGFBP2	2	216632828	216664436	+	4742	protein_coding	- && sp|P18065|IBP2_HUMAN Insulin-like growth factor-binding protein 2 OS=Homo sapiens OX=9606 GN=IGFBP2 PE=1 SV=2 && -	-
ENSG00000088881	4.01909	3.86982	3.05492	3.67008	3.91044	3.78703	3.58593	5.03196	4.50259	7.89526	7.93076	7.29293	EBF4	20	2692780	2760108	+	4060	protein_coding	- && sp|Q9BQW3|COE4_HUMAN Transcription factor COE4 OS=Homo sapiens OX=9606 GN=EBF4 PE=2 SV=2 && -	-
ENSG00000090006	0.416281	0.231549	0.168148	0.390161	0.491328	0.597524	0.197117	0.353682	0.425691	1.75667	1.64432	1.6573	LTBP4	19	40592883	40629818	+	8110	protein_coding	- && sp|Q8N2S1|LTBP4_HUMAN Latent-transforming growth factor beta-binding protein 4 OS=Homo sapiens OX=9606 GN=LTBP4 PE=1 SV=2 && PF00683:TB domain|PF07645:Calcium-binding EGF domain	-
ENSG00000183196	1.37803	1.29258	1.37859	0.814244	0.664496	0.673218	0.821301	0.977898	0.820708	2.18915	1.88421	1.99078	CHST6	16	75472052	75495445	-	8620	protein_coding	- && sp|Q9GZX3|CHST6_HUMAN Carbohydrate sulfotransferase 6 OS=Homo sapiens OX=9606 GN=CHST6 PE=2 SV=1 && -	-
ENSG00000090238	2.4764	2.6762	1.91892	3.34588	3.2882	3.64863	7.17933	10.0293	8.73582	8.80014	7.99031	7.17213	YPEL3	16	30092314	30096915	-	3181	protein_coding	- && sp|A6QPH8|YPEL3_BOVIN Protein yippee-like 3 OS=Bos taurus OX=9913 GN=YPEL3 PE=3 SV=2 && PF03226:Yippee zinc-binding/DNA-binding /Mis18, centromere assembly	-
ENSG00000205364	13.4582	10.2897	9.78504	20.1527	20.591	15.337	4.13398	3.09301	3.10115	3.17927	4.23794	1.45588	MT1M	16	56632659	56633981	+	511	protein_coding	- && sp|Q8N339|MT1M_HUMAN Metallothionein-1M OS=Homo sapiens OX=9606 GN=MT1M PE=1 SV=2 && -	-
ENSG00000131650	1.71066	1.71275	1.33261	1.03305	0.878407	1.02311	0.781102	1.12621	1.37921	4.24759	4.48312	3.9652	KREMEN2	16	2964216	2968380	+	2339	protein_coding	- && sp|Q8NCW0|KREM2_HUMAN Kremen protein 2 OS=Homo sapiens OX=9606 GN=KREMEN2 PE=2 SV=1 && -	-
ENSG00000171310	1.18451	1.06061	1.24033	0.602604	0.431565	0.608215	1.19605	1.5419	1.34254	1.77098	2.10681	2.0398	CHST11	12	104455295	104762014	+	6492	protein_coding	- && sp|Q9NPF2|CHSTB_HUMAN Carbohydrate sulfotransferase 11 OS=Homo sapiens OX=9606 GN=CHST11 PE=1 SV=1 && PF03567:Sulfotransferase family	-
ENSG00000184985	6.245	6.04453	5.85945	1.74861	1.78394	1.6479	4.34732	4.67971	4.39903	4.03575	3.5996	4.09839	SORCS2	4	7192538	7742836	+	6317	protein_coding	- && sp|Q96PQ0|SORC2_HUMAN VPS10 domain-containing receptor SorCS2 OS=Homo sapiens OX=9606 GN=SORCS2 PE=1 SV=3 && PF15901:Sortilin, neurotensin receptor 3, C-terminal|PF15902:Sortilin, neurotensin receptor 3,|PF00801:PKD domain	-
ENSG00000135521	18.5904	19.8292	22.7087	15.8342	15.7919	14.8839	8.65802	8.87706	8.12441	7.18256	7.71953	7.65499	LTV1	6	143843338	143863812	+	1853	protein_coding	- && sp|Q96GA3|LTV1_HUMAN Protein LTV1 homolog OS=Homo sapiens OX=9606 GN=LTV1 PE=1 SV=1 && PF04180:Low temperature viability protein	-
ENSG00000055957	0.578244	0.261906	0.529106	2.41982	1.97434	2.35827	0.414907	0.528531	0.697947	0.591687	0.527097	0.524256	ITIH1	3	52777595	52792068	+	4541	protein_coding	- && sp|P19827|ITIH1_HUMAN Inter-alpha-trypsin inhibitor heavy chain H1 OS=Homo sapiens OX=9606 GN=ITIH1 PE=1 SV=3 && PF00092:von Willebrand factor type A domain|PF08487:Vault protein inter-alpha-trypsin domain|PF06668:Inter-alpha-trypsin inhibitor heavy chain C-terminus	-
ENSG00000280128	6.14058	6.67168	7.44691	6.38026	6.48476	6.87695	3.82062	3.71194	3.94004	2.83256	2.75258	3.21188	ENSG00000280128	6	30282349	30286054	-	3706	TEC	- && sp|O00370|LORF2_HUMAN LINE-1 retrotransposable element ORF2 protein OS=Homo sapiens OX=9606 PE=1 SV=1 && -	-
ENSG00000144820	0.659065	0.675215	0.700474	2.15794	2.04533	2.18537	0.279939	0.358777	0.235875	0.398286	0.516941	0.425567	ADGRG7	3	100609601	100695479	+	4079	protein_coding	- && sp|Q96K78|AGRG7_HUMAN Adhesion G-protein coupled receptor G7 OS=Homo sapiens OX=9606 GN=ADGRG7 PE=1 SV=2 && PF01825:GPCR proteolysis site, GPS, motif|PF00002:7 transmembrane receptor (Secretin family)	-
ENSG00000162148	0.989888	0.808526	0.838771	1.51019	1.76405	1.34609	5.16222	5.65868	5.23513	5.41536	4.72536	6.34426	PPP1R32	11	61481120	61490931	+	2400	protein_coding	- && sp|Q7Z5V6|PPR32_HUMAN Protein phosphatase 1 regulatory subunit 32 OS=Homo sapiens OX=9606 GN=PPP1R32 PE=1 SV=1 && PF15691:Protein phosphatase 1 regulatory subunit 32	-
ENSG00000164142	0.58069	0.739963	0.542833	0.714098	0.778058	0.793103	2.70933	2.49613	2.47545	1.79915	1.95851	1.70865	FHIP1A	4	151409176	151670503	+	11843	protein_coding	- && sp|Q05DH4|FHI1A_HUMAN FHF complex subunit HOOK interacting protein 1A OS=Homo sapiens OX=9606 GN=FHIP1A PE=1 SV=2 && -	-
ENSG00000167280	2.80382	2.52851	2.58179	2.15924	2.84172	2.20733	3.26872	3.71448	3.42924	5.4257	5.50134	4.80351	ENGASE	17	79074824	79088599	+	6288	protein_coding	- && sp|Q8NFI3|ENASE_HUMAN Cytosolic endo-beta-N-acetylglucosaminidase OS=Homo sapiens OX=9606 GN=ENGASE PE=1 SV=1 && -	-
ENSG00000106479	1.3362	1.30067	1.04862	1.44818	1.35284	1.57699	2.37269	2.61343	2.41249	3.01222	3.24802	3.15648	ZNF862	7	149838375	149867479	+	8422	protein_coding	- && sp|O60290|ZN862_HUMAN Zinc finger protein 862 OS=Homo sapiens OX=9606 GN=ZNF862 PE=2 SV=2 && -	-
ENSG00000115539	7.91693	9.15235	9.74904	9.46332	10.607	9.64561	4.80749	4.08849	4.17451	3.46685	3.49673	3.49638	PDCL3	2	100562993	100576739	+	1532	protein_coding	- && sp|Q9H2J4|PDCL3_HUMAN Phosducin-like protein 3 OS=Homo sapiens OX=9606 GN=PDCL3 PE=1 SV=1 && PF02114:Phosducin	-
ENSG00000065923	1.6914	1.47394	1.65921	1.43539	1.26642	1.6665	2.88901	2.54564	2.59729	3.07416	3.14069	3.00165	SLC9A7	X	46599251	46759118	-	9980	protein_coding	- && sp|Q96T83|SL9A7_HUMAN Sodium/hydrogen exchanger 7 OS=Homo sapiens OX=9606 GN=SLC9A7 PE=1 SV=1 && -	-
ENSG00000247095	2.90537	2.72037	2.98979	6.06502	6.53681	7.25946	1.37575	1.78838	2.09434	1.8283	1.76559	2.60362	MIR210HG	11	565657	568457	-	2324	lncRNA	- && sp|Q8WTZ3|YS049_HUMAN Zinc finger protein ENSP00000375192 OS=Homo sapiens OX=9606 PE=2 SV=1 && -	-
ENSG00000176153	12.2239	12.379	12.212	14.3398	14.8682	12.9475	5.96501	6.85856	6.46208	5.87545	5.57133	4.25644	GPX2	14	64939152	64942746	-	1340	protein_coding	- && sp|P18283|GPX2_HUMAN Glutathione peroxidase 2 OS=Homo sapiens OX=9606 GN=GPX2 PE=1 SV=3 && -	-
ENSG00000054179	1.5393	1.80199	1.57423	1.13319	1.46218	1.49566	2.74655	3.3482	2.72261	4.61536	5.33194	4.35851	ENTPD2	9	137048107	137054061	-	2640	protein_coding	- && sp|Q9Y5L3|ENTP2_HUMAN Ectonucleoside triphosphate diphosphohydrolase 2 OS=Homo sapiens OX=9606 GN=ENTPD2 PE=1 SV=1 && PF01150:GDA1/CD39 (nucleoside phosphatase) family	-
ENSG00000162676	0.542971	0.465972	0.540951	0.418074	0.463477	0.413545	0.930985	0.975288	0.862683	1.73877	1.66665	1.84604	GFI1	1	92473043	92486925	-	5642	protein_coding	- && sp|Q99684|GFI1_HUMAN Zinc finger protein Gfi-1 OS=Homo sapiens OX=9606 GN=GFI1 PE=1 SV=2 && -	zf-C2H2
ENSG00000204524	2.10877	2.0067	1.97959	1.40871	1.33472	1.5767	3.64941	3.16609	3.32819	3.02931	2.84133	2.92635	ZNF805	19	57240632	57262728	+	10169	protein_coding	- && sp|Q5CZA5|ZN805_HUMAN Zinc finger protein 805 OS=Homo sapiens OX=9606 GN=ZNF805 PE=2 SV=3 && -	zf-C2H2
ENSG00000163040	1.1175	0.956123	0.907473	0.729187	0.404683	0.758278	1.03908	1.06537	0.993235	2.96484	3.24118	2.88522	CCDC74A	2	131527675	131533666	+	3077	protein_coding	- && sp|Q96AQ1|CC74A_HUMAN Coiled-coil domain-containing protein 74A OS=Homo sapiens OX=9606 GN=CCDC74A PE=1 SV=1 && PF14917:Coiled coil protein 74, C terminal|PF14916:Coiled-coil domain of unknown function	-
ENSG00000160326	13.5095	13.2247	13.1125	10.0203	10.1916	11.3011	4.44655	5.55374	5.72211	5.83971	5.39065	4.52285	SLC2A6	9	133471094	133479127	-	3531	protein_coding	- && sp|Q9UGQ3|GTR6_HUMAN Solute carrier family 2, facilitated glucose transporter member 6 OS=Homo sapiens OX=9606 GN=SLC2A6 PE=1 SV=2 && PF00083:Sugar (and other) transporter	-
ENSG00000185559	2.14474	1.83719	1.81928	0.515334	0.308514	0.399069	1.08812	1.39456	1.24043	1.89348	1.85728	1.72034	DLK1	14	100725705	100738224	+	5247	protein_coding	- && sp|P80370|DLK1_HUMAN Protein delta homolog 1 OS=Homo sapiens OX=9606 GN=DLK1 PE=1 SV=3 && PF00008:EGF-like domain	-
ENSG00000213694	1.51028	1.32939	1.50234	1.08747	0.990569	1.14832	1.12921	1.00825	0.92523	2.22542	2.15446	2.12475	S1PR3	9	88990863	89005155	+	13702	protein_coding	- && sp|Q99500|S1PR3_HUMAN Sphingosine 1-phosphate receptor 3 OS=Homo sapiens OX=9606 GN=S1PR3 PE=1 SV=2 && -	-
ENSG00000146242	4.16675	4.5135	3.5444	3.38807	2.95115	3.21388	4.92045	5.46534	5.36532	7.59297	6.56497	7.05269	TPBG	6	82363206	82367420	+	3481	protein_coding	- && sp|Q13641|TPBG_HUMAN Trophoblast glycoprotein OS=Homo sapiens OX=9606 GN=TPBG PE=1 SV=1 && PF13855:Leucine rich repeat|PF01462:Leucine rich repeat N-terminal domain	-
ENSG00000105290	0.653634	0.742869	0.513772	0.292613	0.387038	0.608574	0.693706	0.876665	0.959525	2.48951	2.10952	2.55061	APLP1	19	35867899	35879792	+	3539	protein_coding	- && sp|P51693|APLP1_HUMAN Amyloid-like protein 1 OS=Homo sapiens OX=9606 GN=APLP1 PE=1 SV=3 && PF10515:Beta-amyloid precursor protein C-terminus|PF02177:Amyloid A4 N-terminal heparin-binding|PF12925:E2 domain of amyloid precursor protein|PF12924:Copper-binding of amyloid precursor, CuBD	-
ENSG00000160961	0.738183	0.868558	0.761135	0.778451	0.761956	0.788883	2.43569	2.34092	2.24374	1.98715	1.87623	1.65422	ZNF333	19	14689801	14733746	+	11603	protein_coding	- && sp|Q96JL9|ZN333_HUMAN Zinc finger protein 333 OS=Homo sapiens OX=9606 GN=ZNF333 PE=1 SV=3 && PF01352:KRAB box|PF13465:Zinc-finger double domain|PF00096:Zinc finger, C2H2 type	zf-C2H2
ENSG00000065325	0.526847	0.626395	0.695429	0.080802	0.098375	0.0840256	0.591384	0.483021	0.536549	0.976327	0.960492	1.00134	GLP2R	17	9822206	9892099	+	5696	protein_coding	- && sp|O95838|GLP2R_HUMAN Glucagon-like peptide 2 receptor OS=Homo sapiens OX=9606 GN=GLP2R PE=2 SV=1 && PF00002:7 transmembrane receptor (Secretin family)|PF02793:Hormone receptor domain	-
ENSG00000007516	0.477526	0.39536	0.314766	0.574634	0.685889	0.606347	0.96442	1.12639	1.08902	2.1018	1.86671	1.84313	BAIAP3	16	1333638	1349439	+	6808	protein_coding	- && sp|O94812|BAIP3_HUMAN BAI1-associated protein 3 OS=Homo sapiens OX=9606 GN=BAIAP3 PE=1 SV=2 && PF00168:C2 domain	-
ENSG00000167535	0.760404	0.761333	0.671794	0.611262	0.853002	0.710922	0.965795	1.44033	1.32134	2.21008	2.04756	2.06625	CACNB3	12	48813794	48828941	+	7153	protein_coding	- && sp|P54284|CACB3_HUMAN Voltage-dependent L-type calcium channel subunit beta-3 OS=Homo sapiens OX=9606 GN=CACNB3 PE=1 SV=1 && PF00625:Guanylate kinase	-
ENSG00000173262	1.22235	1.20139	1.08326	2.79657	2.91479	2.95107	1.92531	2.44652	2.11156	0.997517	1.17556	1.10314	SLC2A14	12	7812512	7891148	-	5575	protein_coding	- && sp|Q8TDB8|GTR14_HUMAN Solute carrier family 2, facilitated glucose transporter member 14 OS=Homo sapiens OX=9606 GN=SLC2A14 PE=1 SV=1 && -	-
ENSG00000183114	1.20033	1.0228	1.11412	0.18801	0.406931	0.219949	0.209903	0.765203	0.762936	2.93536	2.30471	2.35018	FAM43B	1	20552573	20555020	+	2448	protein_coding	- && sp|Q6ZT52|FA43B_HUMAN Protein FAM43B OS=Homo sapiens OX=9606 GN=FAM43B PE=2 SV=1 && PF14719:Phosphotyrosine interaction domain (PTB/PID)	-
ENSG00000269837	7.51444	6.61297	8.23241	9.54532	9.44581	8.86928	3.53993	3.38616	2.74452	4.71829	4.42175	4.48381	IPO5P1	19	23255053	23257939	-	2887	transcribed_processed_pseudogene	- && sp|Q8WTZ3|YS049_HUMAN Zinc finger protein ENSP00000375192 OS=Homo sapiens OX=9606 PE=2 SV=1 && -	-
ENSG00000172201	7.52232	7.7901	7.22641	3.81758	3.71344	3.27476	4.9089	5.32027	4.64692	7.3246	7.40139	7.24808	ID4	6	19837370	19842197	+	3873	protein_coding	- && sp|P47928|ID4_HUMAN DNA-binding protein inhibitor ID-4 OS=Homo sapiens OX=9606 GN=ID4 PE=1 SV=1 && PF00010:Helix-loop-helix DNA-binding domain	bHLH
ENSG00000134986	1.53813	1.74175	1.55576	2.52177	2.49497	2.37171	0.907806	0.955928	1.07014	1.06066	1.23064	0.975099	NREP	5	111662621	111997464	-	9308	protein_coding	- && sp|Q16612|NREP_HUMAN Neuronal regeneration-related protein OS=Homo sapiens OX=9606 GN=NREP PE=1 SV=1 && -	-
novel.78	1.61881	1.87403	1.95164	2.10147	1.77044	1.89485	0.514773	0.54133	0.562624	0.816183	0.59947	0.682236	-	22	43370816	43393270	-	8651	-	- && sp|Q6UX73|CP089_HUMAN UPF0764 protein C16orf89 OS=Homo sapiens OX=9606 GN=C16orf89 PE=1 SV=2 && -	-
ENSG00000196562	3.87834	3.76649	3.79575	1.48361	1.28446	1.13995	2.29847	2.38178	2.02708	3.12425	3.00459	3.0696	SULF2	20	47656197	47786616	-	6980	protein_coding	- && sp|Q8IWU5|SULF2_HUMAN Extracellular sulfatase Sulf-2 OS=Homo sapiens OX=9606 GN=SULF2 PE=1 SV=1 && -	-
ENSG00000126368	3.11408	2.45146	2.29625	2.47186	2.2963	2.75246	15.4565	17.6727	14.8699	6.84246	7.19407	5.92145	NR1D1	17	40092793	40100589	-	2630	protein_coding	- && sp|P20393|NR1D1_HUMAN Nuclear receptor subfamily 1 group D member 1 OS=Homo sapiens OX=9606 GN=NR1D1 PE=1 SV=1 && PF00104:Ligand-binding domain of nuclear hormone receptor|PF00105:Zinc finger, C4 type (two domains)	THR-like
ENSG00000185515	7.68161	8.42252	8.90167	8.21352	8.96739	7.21845	4.27391	3.56849	3.87913	3.94725	3.72608	3.10176	BRCC3	X	155071420	155123077	+	3166	protein_coding	- && sp|P46736|BRCC3_HUMAN Lys-63-specific deubiquitinase BRCC36 OS=Homo sapiens OX=9606 GN=BRCC3 PE=1 SV=2 && PF18110:BRCC36 C-terminal helical domain|PF01398:JAB1/Mov34/MPN/PAD-1 ubiquitin protease	-
ENSG00000157240	1.86814	2.37888	2.07226	1.81923	1.58947	1.63147	2.28573	2.33507	2.42179	3.65266	3.69512	3.40286	FZD1	7	91264433	91271326	+	6894	protein_coding	- && sp|Q9UP38|FZD1_HUMAN Frizzled-1 OS=Homo sapiens OX=9606 GN=FZD1 PE=1 SV=2 && PF01534:Frizzled/Smoothened family membrane region|PF01392:Fz domain	-
ENSG00000139926	3.00114	2.97156	3.04134	1.21587	1.22326	1.09919	2.91047	2.51161	2.42228	2.44206	2.56621	2.54937	FRMD6	14	51489100	51730727	+	9416	protein_coding	- && sp|Q96NE9|FRMD6_HUMAN FERM domain-containing protein 6 OS=Homo sapiens OX=9606 GN=FRMD6 PE=1 SV=1 && -	-
ENSG00000263069	0.541251	0.351767	0.364926	0.489328	0.406622	0.608802	1.47417	1.2803	1.64183	1.57541	1.8956	1.8305	RNF213-AS1	17	80351828	80415168	-	6584	lncRNA	- && sp|Q63HN8|RN213_HUMAN E3 ubiquitin-protein ligase RNF213 OS=Homo sapiens OX=9606 GN=RNF213 PE=1 SV=3 && -	-
ENSG00000069424	0.454038	0.432772	0.509325	0.477977	0.434072	0.403198	0.550636	0.496546	0.440615	1.1254	1.00986	1.08634	KCNAB2	1	5990927	6101193	+	17212	protein_coding	- && sp|Q13303|KCAB2_HUMAN Voltage-gated potassium channel subunit beta-2 OS=Homo sapiens OX=9606 GN=KCNAB2 PE=1 SV=2 && -	-
novel.62	0.45029	0.783038	0.590785	2.59522	2.38374	2.40393	0.54107	0.576948	0.386174	0.40267	0.47527	0.263213	-	2	163121478	163126306	+	2638	-	- && sp|O00370|LORF2_HUMAN LINE-1 retrotransposable element ORF2 protein OS=Homo sapiens OX=9606 PE=1 SV=1 && -	-
ENSG00000163220	91.433	85.864	87.6027	18.0726	21.1881	19.5244	27.3013	27.4812	28.6437	43.9466	40.9765	41.0277	S100A9	1	153357854	153361023	+	573	protein_coding	- && sp|P06702|S10A9_HUMAN Protein S100-A9 OS=Homo sapiens OX=9606 GN=S100A9 PE=1 SV=1 && PF01023:S-100/ICaBP type calcium binding domain	-
ENSG00000162636	1.19021	1.19835	1.13206	1.18139	1.09871	1.22212	1.93569	1.80936	1.87039	2.61301	2.43195	2.45597	EEIG2	1	108560089	108644900	+	9350	protein_coding	- && sp|Q5T8I3|F102B_HUMAN Protein FAM102B OS=Homo sapiens OX=9606 GN=FAM102B PE=1 SV=2 && -	-
ENSG00000143595	1.39113	1.36552	1.69992	7.32943	8.55673	7.49133	4.35925	4.98033	4.24717	3.32599	3.05832	3.09439	AQP10	1	154321090	154325325	+	2292	protein_coding	- && sp|Q96PS8|AQP10_HUMAN Aquaporin-10 OS=Homo sapiens OX=9606 GN=AQP10 PE=1 SV=2 && PF00230:Major intrinsic protein	-
ENSG00000139144	1.50908	1.1923	1.5248	3.09855	2.73987	2.97657	1.125	1.01889	1.18025	1.12863	1.08551	1.32747	PIK3C2G	12	18242961	18648416	+	6090	protein_coding	- && sp|O75747|P3C2G_HUMAN Phosphatidylinositol 4-phosphate 3-kinase C2 domain-containing subunit gamma OS=Homo sapiens OX=9606 GN=PIK3C2G PE=1 SV=3 && PF00613:Phosphoinositide 3-kinase family, accessory domain (PIK domain)|PF00454:Phosphatidylinositol 3- and 4-kinase|PF00168:C2 domain|PF00794:PI3-kinase family, ras-binding domain|PF00792:Phosphoinositide 3-kinase C2|PF00787:PX domain	-
ENSG00000171680	1.59566	1.64274	1.37646	1.22777	1.31075	1.38027	1.70417	2.00051	2.14632	3.06343	2.79399	3.03231	PLEKHG5	1	6467122	6520074	-	6935	protein_coding	- && sp|O94827|PKHG5_HUMAN Pleckstrin homology domain-containing family G member 5 OS=Homo sapiens OX=9606 GN=PLEKHG5 PE=1 SV=4 && -	-
ENSG00000184481	1.1712	1.02399	0.771021	1.42689	1.34706	1.6101	2.92247	3.35165	2.8074	3.97332	3.90955	3.88661	FOXO4	X	71095851	71103532	+	3790	protein_coding	- && sp|P98177|FOXO4_HUMAN Forkhead box protein O4 OS=Homo sapiens OX=9606 GN=FOXO4 PE=1 SV=5 && -	Fork head
ENSG00000186897	2.95556	2.86858	2.31806	1.60965	2.04231	2.27992	3.38761	2.96502	3.87681	5.96817	6.02057	6.34016	C1QL4	12	49332409	49337188	-	2073	protein_coding	- && sp|Q86Z23|C1QL4_HUMAN Complement C1q-like protein 4 OS=Homo sapiens OX=9606 GN=C1QL4 PE=1 SV=1 && PF00386:C1q domain	-
ENSG00000005961	0.329337	0.527583	0.478904	0.333367	0.207717	0.199596	0.611539	0.842865	0.636022	1.30566	1.41097	1.24536	ITGA2B	17	44372180	44389649	-	5695	protein_coding	- && sp|P08514|ITA2B_HUMAN Integrin alpha-IIb OS=Homo sapiens OX=9606 GN=ITGA2B PE=1 SV=3 && PF01839:FG-GAP repeat|PF08441:Integrin alpha	-
ENSG00000160179	1.04182	1.02264	1.3155	1.04328	1.25111	1.37812	1.66962	2.05615	1.59959	2.90936	3.2959	2.92509	ABCG1	21	42199689	42297244	+	6121	protein_coding	- && sp|P45844|ABCG1_HUMAN ATP-binding cassette sub-family G member 1 OS=Homo sapiens OX=9606 GN=ABCG1 PE=1 SV=3 && PF00005:ABC transporter|PF01061:ABC-2 type transporter	-
ENSG00000213420	1.62938	1.74556	1.06621	1.03457	1.11962	1.32531	1.65165	2.04433	1.77001	3.38725	3.28241	3.61926	GPC2	7	100169606	100177381	-	3837	protein_coding	- && sp|Q8N158|GPC2_HUMAN Glypican-2 OS=Homo sapiens OX=9606 GN=GPC2 PE=2 SV=1 && PF01153:Glypican	-
ENSG00000021300	6.12138	5.68474	5.34451	0.793049	0.719409	0.751921	2.11801	2.61066	2.35195	2.40668	2.22966	2.49341	PLEKHB1	11	73646178	73662819	+	4933	protein_coding	- && sp|Q9UF11|PKHB1_HUMAN Pleckstrin homology domain-containing family B member 1 OS=Homo sapiens OX=9606 GN=PLEKHB1 PE=1 SV=1 && PF00169:PH domain	-
ENSG00000253944	6.86486	5.76861	3.43785	18.9514	17.3353	18.1825	5.26157	4.82078	2.66334	5.14582	4.24625	4.95968	MTUS1-DT	8	17801345	17861069	+	510	lncRNA	- && - && -	-
ENSG00000169231	0.784364	1.13736	1.19395	1.4809	1.72384	1.31998	3.35918	3.25422	2.86469	3.85209	3.64889	3.82999	THBS3	1	155195588	155209051	-	4623	protein_coding	- && sp|P49746|TSP3_HUMAN Thrombospondin-3 OS=Homo sapiens OX=9606 GN=THBS3 PE=1 SV=1 && PF05735:Thrombospondin C-terminal region|PF07645:Calcium-binding EGF domain|PF02412:Thrombospondin type 3 repeat|PF11598:Cartilage oligomeric matrix protein	-
ENSG00000159261	0.288712	0.604407	0.490708	2.46354	1.98648	2.63718	0.551282	0.466928	0.356398	0.209857	0.287099	0.333144	CLDN14	21	36460621	36576569	-	2382	protein_coding	- && sp|O95500|CLD14_HUMAN Claudin-14 OS=Homo sapiens OX=9606 GN=CLDN14 PE=1 SV=1 && PF00822:PMP-22/EMP/MP20/Claudin family	-
ENSG00000108950	1.65882	1.75199	1.71246	3.58347	3.50536	3.62964	1.949	1.98883	2.22502	1.6478	1.77947	1.55667	FAM20A	17	68535113	68601367	-	6181	protein_coding	- && sp|Q96MK3|FA20A_HUMAN Pseudokinase FAM20A OS=Homo sapiens OX=9606 GN=FAM20A PE=1 SV=4 && -	-
ENSG00000158555	1.54641	1.32711	1.30464	0.714418	0.886292	0.97244	2.66879	3.18546	3.10835	1.92407	2.08855	2.11807	GDPD5	11	75434640	75525941	-	9905	protein_coding	- && sp|Q8WTR4|GDPD5_HUMAN Glycerophosphodiester phosphodiesterase domain-containing protein 5 OS=Homo sapiens OX=9606 GN=GDPD5 PE=1 SV=2 && -	-
ENSG00000105227	0.557453	0.634243	0.500056	0.466342	0.437387	0.355627	0.964159	1.06764	1.12397	1.46884	1.63992	1.31329	PRX	19	40393766	40414793	-	7402	protein_coding	- && sp|Q9BXM0|PRAX_HUMAN Periaxin OS=Homo sapiens OX=9606 GN=PRX PE=1 SV=2 && -	-
ENSG00000141542	0.73027	0.721006	0.47407	0.784005	0.585838	0.854105	1.24117	0.940179	1.00999	2.2707	2.17269	2.14029	RAB40B	17	82654973	82698698	-	6164	protein_coding	- && sp|Q12829|RB40B_HUMAN Ras-related protein Rab-40B OS=Homo sapiens OX=9606 GN=RAB40B PE=1 SV=1 && PF00071:Ras family	-
ENSG00000148459	10.0331	10.3726	9.87804	9.11233	9.08032	7.72455	4.74537	4.40642	4.26023	3.26633	3.51528	3.47411	PDSS1	10	26697701	26746798	+	1913	protein_coding	- && sp|Q5T2R2|DPS1_HUMAN All trans-polyprenyl-diphosphate synthase PDSS1 OS=Homo sapiens OX=9606 GN=PDSS1 PE=1 SV=1 && PF00348:Polyprenyl synthetase	-
ENSG00000084444	1.62121	1.15676	1.49036	1.29466	1.21552	1.03425	2.39096	2.28569	2.23516	2.79366	3.01508	2.66832	FAM234B	12	13044381	13142521	+	6710	protein_coding	- && sp|A2RU67|F234B_HUMAN Protein FAM234B OS=Homo sapiens OX=9606 GN=FAM234B PE=1 SV=1 && -	-
ENSG00000187609	0.685029	0.570177	0.531498	0.668347	0.854796	0.679215	1.53757	1.8083	1.8828	1.88898	2.1291	1.95114	EXD3	9	137306896	137423211	-	7575	protein_coding	- && sp|Q8N9H8|MUT7_HUMAN Exonuclease mut-7 homolog OS=Homo sapiens OX=9606 GN=EXD3 PE=1 SV=3 && -	-
ENSG00000189067	3.22608	3.56416	3.45355	2.26348	2.28953	1.95163	3.9733	3.71505	3.75964	5.00324	4.72093	4.32428	LITAF	16	11547722	11636381	-	5058	protein_coding	- && sp|Q99732|LITAF_HUMAN Lipopolysaccharide-induced tumor necrosis factor-alpha factor OS=Homo sapiens OX=9606 GN=LITAF PE=1 SV=2 && PF10601:LITAF-like zinc ribbon domain	zf-LITAF-like
ENSG00000179041	24.3171	23.6189	22.0107	13.2455	13.6828	14.6783	8.2985	7.75969	7.83131	6.53912	7.15678	6.25727	RRS1	8	66429014	66430733	+	1720	protein_coding	- && sp|Q15050|RRS1_HUMAN Ribosome biogenesis regulatory protein homolog OS=Homo sapiens OX=9606 GN=RRS1 PE=1 SV=2 && PF04939:Ribosome biogenesis regulatory protein (RRS1)	-
ENSG00000134802	2.33911	2.56369	2.41519	3.78276	3.87318	3.29792	1.50413	1.45146	1.40331	1.52166	1.48876	1.40544	SLC43A3	11	57406954	57427580	-	4517	protein_coding	- && sp|Q8NBI5|S43A3_HUMAN Solute carrier family 43 member 3 OS=Homo sapiens OX=9606 GN=SLC43A3 PE=1 SV=2 && PF07690:Major Facilitator Superfamily	-
ENSG00000165434	1.03226	1.20458	1.08697	1.35606	0.872014	1.06273	1.87235	1.72641	1.86247	2.75355	2.74498	2.4228	PGM2L1	11	74330316	74398433	-	8782	protein_coding	- && sp|Q6PCE3|PGM2L_HUMAN Glucose 1,6-bisphosphate synthase OS=Homo sapiens OX=9606 GN=PGM2L1 PE=1 SV=3 && PF02880:Phosphoglucomutase/phosphomannomutase, alpha/beta/alpha domain III|PF00408:Phosphoglucomutase/phosphomannomutase, C-terminal domain|PF02878:Phosphoglucomutase/phosphomannomutase, alpha/beta/alpha domain I|PF02879:Phosphoglucomutase/phosphomannomutase, alpha/beta/alpha domain II	-
ENSG00000131037	0.327755	0.457073	0.401221	0.323147	0.384683	0.369643	0.68414	0.86585	1.09144	1.42729	1.68588	1.47648	EPS8L1	19	55072020	55087923	+	5341	protein_coding	- && sp|Q8TE68|ES8L1_HUMAN Epidermal growth factor receptor kinase substrate 8-like protein 1 OS=Homo sapiens OX=9606 GN=EPS8L1 PE=1 SV=3 && PF00018:SH3 domain|PF18016:SAM domain (Sterile alpha motif)|PF08416:Phosphotyrosine-binding domain	-
ENSG00000183496	2.80775	2.40752	2.25829	2.45123	2.22256	2.45257	4.23403	4.66471	4.14499	5.74194	5.04004	4.79748	MEX3B	15	82041778	82046119	-	4342	protein_coding	- && sp|Q6ZN04|MEX3B_HUMAN RNA-binding protein MEX3B OS=Homo sapiens OX=9606 GN=MEX3B PE=1 SV=1 && PF00013:KH domain|PF13920:Zinc finger, C3HC4 type (RING finger)	-
ENSG00000004866	2.48123	2.39793	2.51748	2.94443	3.00521	2.05349	1.13732	1.14816	1.23148	0.976626	1.03045	0.820787	ST7	7	116953238	117230176	+	6526	protein_coding	- && sp|Q2IBE8|ST7_GORGO Suppressor of tumorigenicity 7 protein OS=Gorilla gorilla gorilla OX=9595 GN=ST7 PE=3 SV=1 && PF04184:ST7 protein	-
ENSG00000236283	1.01751	1.03096	1.19609	0.841015	0.807001	0.816262	1.1796	1.10105	0.871472	1.89994	1.72728	1.98175	ENSG00000236283	2	164840661	165208261	+	10261	lncRNA	- && sp|Q9NY46|SCN3A_HUMAN Sodium channel protein type 3 subunit alpha OS=Homo sapiens OX=9606 GN=SCN3A PE=1 SV=2 && PF00520:Ion transport protein	-
ENSG00000129646	1.38016	1.73246	1.51912	1.60177	1.80524	1.96135	0.771282	0.790794	0.680644	0.524997	0.629041	0.457565	QRICH2	17	76274049	76308276	-	6070	protein_coding	- && sp|Q9H0J4|QRIC2_HUMAN Glutamine-rich protein 2 OS=Homo sapiens OX=9606 GN=QRICH2 PE=1 SV=1 && PF16043:Domain of unknown function (DUF4795)	-
ENSG00000138678	2.34684	2.10783	2.2046	6.51055	7.13168	6.34095	3.15173	3.03758	2.79621	3.24239	3.44483	2.77896	GPAT3	4	83535914	83605875	+	3623	protein_coding	- && sp|Q53EU6|GPAT3_HUMAN Glycerol-3-phosphate acyltransferase 3 OS=Homo sapiens OX=9606 GN=GPAT3 PE=1 SV=2 && -	-
ENSG00000198720	1.23384	1.17721	1.04032	0.721308	0.534858	0.777866	1.16653	1.39991	1.26149	2.17616	2.69928	2.34914	ANKRD13B	17	29589769	29614761	+	4307	protein_coding	- && sp|Q86YJ7|AN13B_HUMAN Ankyrin repeat domain-containing protein 13B OS=Homo sapiens OX=9606 GN=ANKRD13B PE=1 SV=4 && PF12796:Ankyrin repeats (3 copies)|PF11904:GPCR-chaperone	-
ENSG00000257743	0.480741	0.305605	0.356667	0.884768	0.714327	0.598773	0.181183	0.207202	0.200328	0.0991461	0.0904259	0.127125	MGAM2	7	142111718	142222324	+	8193	protein_coding	- && sp|Q2M2H8|MGAL_HUMAN Probable maltase-glucoamylase 2 OS=Homo sapiens OX=9606 GN=MGAM2 PE=2 SV=3 && PF01055:Glycosyl hydrolases family 31|PF00088:Trefoil (P-type) domain|PF16863:N-terminal barrel of NtMGAM and CtMGAM, maltase-glucoamylase	-
ENSG00000100027	0.62773	0.374423	0.554899	0.467032	0.784739	0.7924	1.84173	2.47608	2.32139	2.26927	2.62971	2.278	YPEL1	22	21697536	21735794	-	4681	protein_coding	- && sp|Q65Z59|YPEL1_CHLAE Protein yippee-like 1 OS=Chlorocebus aethiops OX=9534 GN=YPEL1 PE=3 SV=1 && PF03226:Yippee zinc-binding/DNA-binding /Mis18, centromere assembly	-
ENSG00000146094	2.42547	2.48884	2.28113	2.05428	2.22316	2.19397	0.727308	0.779603	0.447874	0.518597	0.703978	0.775399	DOK3	5	177501904	177511274	-	5181	protein_coding	- && sp|Q7L591|DOK3_HUMAN Docking protein 3 OS=Homo sapiens OX=9606 GN=DOK3 PE=1 SV=2 && PF02174:PTB domain (IRS-1 type)	-
ENSG00000135346	2.01675	2.05076	2.42205	4.08865	6.05658	4.70408	0.316547	0.442576	0.285262	1.25978	1.0628	1.44991	CGA	6	87085498	87095106	-	1984	protein_coding	- && sp|P01215|GLHA_HUMAN Glycoprotein hormones alpha chain OS=Homo sapiens OX=9606 GN=CGA PE=1 SV=1 && PF00236:Glycoprotein hormone	-
ENSG00000144152	1.3302	1.41744	1.44085	1.27652	1.15437	1.66386	2.56835	2.63332	2.847	3.46611	2.94473	3.27128	FBLN7	2	112138385	112188218	+	6580	protein_coding	- && sp|Q53RD9|FBLN7_HUMAN Fibulin-7 OS=Homo sapiens OX=9606 GN=FBLN7 PE=2 SV=1 && PF00084:Sushi repeat (SCR repeat)|PF00008:EGF-like domain	-
ENSG00000197702	1.19815	1.07413	0.900819	1.13023	1.08335	1.35282	0.792014	0.765111	0.848645	0.390813	0.429555	0.497122	PARVA	11	12377563	12535356	+	12471	protein_coding	- && sp|Q9NVD7|PARVA_HUMAN Alpha-parvin OS=Homo sapiens OX=9606 GN=PARVA PE=1 SV=1 && PF00307:Calponin homology (CH) domain	-
ENSG00000146054	0.0937192	0.051182	0.00884943	0.054881	0.0848466	0.0733764	0.248978	0.191457	0.33936	0.672705	0.714501	0.642096	TRIM7	5	181193924	181205293	-	7338	protein_coding	- && sp|Q9C029|TRIM7_HUMAN E3 ubiquitin-protein ligase TRIM7 OS=Homo sapiens OX=9606 GN=TRIM7 PE=1 SV=2 && -	-
ENSG00000213759	2.20157	2.62917	2.78262	5.56515	4.91321	5.05109	0.436014	0.397373	0.38419	1.82922	1.9343	1.68339	UGT2B11	4	69199951	69214748	-	2357	protein_coding	- && sp|O75310|UDB11_HUMAN UDP-glucuronosyltransferase 2B11 OS=Homo sapiens OX=9606 GN=UGT2B11 PE=1 SV=1 && PF00201:UDP-glucoronosyl and UDP-glucosyl transferase	-
ENSG00000152076	0.682737	0.585918	0.897281	0.60262	0.610532	0.573329	0.636212	0.730584	0.64328	2.31168	1.95595	2.04489	CCDC74B	2	130139287	130145134	-	4487	protein_coding	- && sp|Q96LY2|CC74B_HUMAN Coiled-coil domain-containing protein 74B OS=Homo sapiens OX=9606 GN=CCDC74B PE=1 SV=1 && PF14917:Coiled coil protein 74, C terminal	-
ENSG00000123612	1.78153	2.15012	2.21621	1.43605	1.15526	1.40083	2.87549	2.45686	2.48787	2.74674	2.58069	2.8978	ACVR1C	2	157526767	157628864	-	9054	protein_coding	- && sp|Q8NER5|ACV1C_HUMAN Activin receptor type-1C OS=Homo sapiens OX=9606 GN=ACVR1C PE=1 SV=1 && PF07714:Protein tyrosine kinase|PF08515:Transforming growth factor beta type I GS-motif	-
ENSG00000279348	11.7888	10.6199	11.8151	11.2017	8.47401	9.92391	2.34742	2.15783	1.87227	4.54758	4.01295	4.42996	ENSG00000279348	2	216211404	216213519	+	2116	TEC	- && - && -	-
ENSG00000169184	0.424013	0.553406	0.629159	0.355345	0.346855	0.543413	1.07176	1.12014	0.897914	1.30161	1.49772	1.32146	MN1	22	27748277	27801756	-	8257	protein_coding	- && sp|Q10571|MN1_HUMAN Transcriptional activator MN1 OS=Homo sapiens OX=9606 GN=MN1 PE=1 SV=3 && -	-
ENSG00000166866	2.57102	2.84142	2.84556	5.8436	6.72972	6.95059	1.92451	2.01266	1.78055	3.48231	2.66377	3.39933	MYO1A	12	57028517	57051198	-	4450	protein_coding	- && sp|Q9UBC5|MYO1A_HUMAN Unconventional myosin-Ia OS=Homo sapiens OX=9606 GN=MYO1A PE=1 SV=1 && PF00063:Myosin head (motor domain)|PF06017:Unconventional myosin tail, actin- and lipid-binding	-
ENSG00000232931	1.505	1.63059	1.77465	1.97368	2.10696	2.05937	0.869784	0.707984	0.750313	0.908317	0.854938	0.94591	LINC00342	2	95807052	95835003	-	8599	lncRNA	- && sp|O00370|LORF2_HUMAN LINE-1 retrotransposable element ORF2 protein OS=Homo sapiens OX=9606 PE=1 SV=1 && -	-
ENSG00000288765	4.53817	4.60349	4.34154	2.96722	2.25969	3.08559	6.05291	5.19965	6.00015	9.07136	9.96086	9.18986	ENSG00000288765	13	57630108	57631154	+	1047	lncRNA	- && - && -	-
ENSG00000105327	2.94439	2.83007	2.05923	3.01654	2.50215	3.08053	9.42897	11.0092	10.413	6.61144	6.44148	5.96408	BBC3	19	47220822	47232766	-	3185	protein_coding	- && sp|Q96PG8|BBC3B_HUMAN Bcl-2-binding component 3, isoforms 3/4 OS=Homo sapiens OX=9606 GN=BBC3 PE=1 SV=2 && -	-
ENSG00000047936	0.759514	0.62666	0.686624	1.66963	1.50574	1.97177	0.989024	0.776995	0.999502	0.555265	0.647459	0.719684	ROS1	6	117287353	117425942	-	8890	protein_coding	- && sp|P08922|ROS1_HUMAN Proto-oncogene tyrosine-protein kinase ROS OS=Homo sapiens OX=9606 GN=ROS1 PE=1 SV=3 && PF00041:Fibronectin type III domain|PF07714:Protein tyrosine kinase	-
ENSG00000160182	3.55801	5.2163	5.54341	15.669	17.0837	13.9838	5.10594	6.54389	5.86666	4.06406	4.05411	2.82258	TFF1	21	42362282	42366535	-	492	protein_coding	- && sp|P04155|TFF1_HUMAN Trefoil factor 1 OS=Homo sapiens OX=9606 GN=TFF1 PE=1 SV=1 && -	-
ENSG00000039537	0.407734	0.353801	0.451736	1.60086	1.57907	1.526	0.256508	0.373286	0.172249	0.570515	0.503818	0.503156	C6	5	41142116	41261438	-	6900	protein_coding	- && sp|P13671|CO6_HUMAN Complement component C6 OS=Homo sapiens OX=9606 GN=C6 PE=1 SV=3 && PF01823:MAC/Perforin domain|PF00090:Thrombospondin type 1 domain|PF00084:Sushi repeat (SCR repeat)|PF00057:Low-density lipoprotein receptor domain class A	-
ENSG00000132434	3.57019	3.01199	3.01524	2.87601	2.64616	2.19546	0.823106	0.90969	0.911301	0.701946	1.07768	0.575735	LANCL2	7	55365337	55433737	+	5341	protein_coding	- && sp|Q9NS86|LANC2_HUMAN LanC-like protein 2 OS=Homo sapiens OX=9606 GN=LANCL2 PE=1 SV=1 && PF05147:Lanthionine synthetase C-like protein	-
ENSG00000091138	0.665492	0.647795	0.384016	1.93925	2.54049	2.24658	0.776555	0.761583	0.652645	0.609699	0.438119	0.513273	SLC26A3	7	107765467	107803225	-	3382	protein_coding	- && sp|P40879|S26A3_HUMAN Chloride anion exchanger OS=Homo sapiens OX=9606 GN=SLC26A3 PE=1 SV=1 && PF00916:Sulfate permease family|PF01740:STAS domain	-
ENSG00000013297	0.361717	0.463563	0.285537	0.199714	0.187314	0.290755	0.317114	0.528346	0.419133	1.30147	1.37164	1.37737	CLDN11	3	170418868	170454733	+	4321	protein_coding	- && sp|O75508|CLD11_HUMAN Claudin-11 OS=Homo sapiens OX=9606 GN=CLDN11 PE=1 SV=2 && PF00822:PMP-22/EMP/MP20/Claudin family	-
ENSG00000188191	3.93565	3.92791	3.41089	3.20642	3.15796	2.98651	2.11755	2.0655	2.11044	1.50325	1.11968	1.02415	PRKAR1B	7	549197	727650	-	4988	protein_coding	- && sp|P31321|KAP1_HUMAN cAMP-dependent protein kinase type I-beta regulatory subunit OS=Homo sapiens OX=9606 GN=PRKAR1B PE=1 SV=4 && PF00027:Cyclic nucleotide-binding domain|PF02197:Regulatory subunit of type II PKA R-subunit	-
ENSG00000175274	1.42147	1.67887	1.30847	1.14357	0.957853	1.33581	1.1271	1.3708	1.40238	2.84138	2.50613	2.58619	TP53I11	11	44885903	44951306	-	7345	protein_coding	- && sp|O14683|P5I11_HUMAN Tumor protein p53-inducible protein 11 OS=Homo sapiens OX=9606 GN=TP53I11 PE=1 SV=2 && -	-
ENSG00000186395	10.9257	11.0837	10.8979	4.8142	4.54792	4.9786	11.2181	11.0148	10.3354	9.90861	10.3281	9.44701	KRT10	17	40818117	40822614	-	2163	protein_coding	- && sp|P13645|K1C10_HUMAN Keratin, type I cytoskeletal 10 OS=Homo sapiens OX=9606 GN=KRT10 PE=1 SV=6 && PF00038:Intermediate filament protein	-
ENSG00000129951	1.60954	1.70359	2.05391	0.994468	0.778541	1.14416	1.28088	2.1314	2.0815	3.92973	3.52122	3.06446	PLPPR3	19	812488	821955	-	2719	protein_coding	- && sp|Q6T4P5|PLPR3_HUMAN Phospholipid phosphatase-related protein type 3 OS=Homo sapiens OX=9606 GN=PLPPR3 PE=2 SV=1 && PF01569:PAP2 superfamily	-
ENSG00000155858	0.923461	1.00084	0.98884	0.893583	0.995484	0.920123	1.93007	2.15718	1.80121	2.30263	2.10878	2.60559	LSM11	5	157743712	157760709	+	6567	protein_coding	- && sp|P83369|LSM11_HUMAN U7 snRNA-associated Sm-like protein LSm11 OS=Homo sapiens OX=9606 GN=LSM11 PE=1 SV=2 && -	-
ENSG00000099256	9.36174	9.34624	10.3665	10.0258	8.70681	8.93274	5.62584	4.96213	5.43068	4.65142	4.38944	4.28957	PRTFDC1	10	24848614	24952606	-	2324	protein_coding	- && sp|Q9NRG1|PRDC1_HUMAN Phosphoribosyltransferase domain-containing protein 1 OS=Homo sapiens OX=9606 GN=PRTFDC1 PE=1 SV=1 && PF00156:Phosphoribosyl transferase domain	-
ENSG00000268362	1.91792	2.0278	1.89648	1.51546	1.33954	1.39484	0.621192	0.713528	0.726896	0.623622	0.657353	0.612657	ENSG00000268362	19	24033401	24077377	+	12224	lncRNA	- && sp|Q86U02|CN165_HUMAN Putative uncharacterized protein encoded by LINC00596 OS=Homo sapiens OX=9606 GN=LINC00596 PE=5 SV=1 && -	-
ENSG00000270441	1.25108	1.11343	1.29946	1.47105	1.31512	1.563	4.15746	4.45787	3.99538	4.86264	5.51202	4.60404	LAMB2P1	3	49140086	49160851	-	1799	unprocessed_pseudogene	- && sp|Q61292|LAMB2_MOUSE Laminin subunit beta-2 OS=Mus musculus OX=10090 GN=Lamb2 PE=1 SV=2 && -	-
ENSG00000184925	1.48543	1.00608	1.52019	2.99515	4.00277	4.41067	1.11714	1.57492	1.5029	1.35362	0.955794	1.12641	LCN12	9	136949551	136955497	+	2862	protein_coding	- && sp|Q6JVE5|LCN12_HUMAN Epididymal-specific lipocalin-12 OS=Homo sapiens OX=9606 GN=LCN12 PE=2 SV=1 && -	-
ENSG00000185875	5.38115	5.20813	5.69089	5.7471	5.89477	5.6955	3.55905	3.51167	3.33612	2.7217	2.7796	3.14346	THNSL1	10	25016612	25026664	+	3834	protein_coding	- && sp|Q8IYQ7|THNS1_HUMAN Threonine synthase-like 1 OS=Homo sapiens OX=9606 GN=THNSL1 PE=1 SV=2 && -	-
ENSG00000135622	0.883522	0.653398	0.750838	0.508143	0.489925	0.58606	0.971885	0.949469	1.09975	1.48511	1.72972	1.67261	SEMA4F	2	74654228	74683853	+	6227	protein_coding	- && sp|O95754|SEM4F_HUMAN Semaphorin-4F OS=Homo sapiens OX=9606 GN=SEMA4F PE=2 SV=2 && -	-
ENSG00000156697	7.12845	6.66236	7.84901	6.86937	5.84977	6.85066	4.60996	5.28518	3.84969	2.67552	3.66728	3.22798	UTP14A	X	129906121	129929761	+	4087	protein_coding	- && sp|Q9BVJ6|UT14A_HUMAN U3 small nucleolar RNA-associated protein 14 homolog A OS=Homo sapiens OX=9606 GN=UTP14A PE=1 SV=1 && PF04615:Utp14 protein	-
ENSG00000175806	1.08782	1.01351	1.05142	1.40421	1.20368	1.79276	0.607086	0.749762	0.752243	0.241604	0.261671	0.299642	MSRA	8	10054292	10428891	+	4138	protein_coding	- && sp|Q9UJ68|MSRA_HUMAN Mitochondrial peptide methionine sulfoxide reductase OS=Homo sapiens OX=9606 GN=MSRA PE=1 SV=1 && PF01625:Peptide methionine sulfoxide reductase	-
ENSG00000004799	0.426518	0.358161	0.58592	0.949565	1.08243	1.04011	5.91794	5.14011	5.56743	2.61271	2.80933	2.70687	PDK4	7	95583499	95596516	-	4544	protein_coding	- && sp|Q16654|PDK4_HUMAN [Pyruvate dehydrogenase (acetyl-transferring)] kinase isozyme 4, mitochondrial OS=Homo sapiens OX=9606 GN=PDK4 PE=1 SV=1 && PF10436:Mitochondrial branched-chain alpha-ketoacid dehydrogenase kinase|PF02518:Histidine kinase-, DNA gyrase B-, and HSP90-like ATPase	-
ENSG00000128683	0.0758544	0.159489	0.118182	0.0558418	0.203959	0.0798457	1.08064	0.902006	0.865214	0.780872	0.698363	0.776267	GAD1	2	170813213	170861151	+	8242	protein_coding	- && sp|Q99259|DCE1_HUMAN Glutamate decarboxylase 1 OS=Homo sapiens OX=9606 GN=GAD1 PE=1 SV=1 && PF00282:Pyridoxal-dependent decarboxylase conserved domain	-
ENSG00000116396	0.410064	0.420169	0.41596	0.443548	0.343888	0.48419	0.407327	0.507445	0.486269	0.853233	0.902786	0.911238	KCNC4	1	110210314	110283100	+	26071	protein_coding	- && sp|Q03721|KCNC4_HUMAN Potassium voltage-gated channel subfamily C member 4 OS=Homo sapiens OX=9606 GN=KCNC4 PE=1 SV=2 && -	-
ENSG00000231574	1.08382	0.899525	1.00724	0.997344	0.908911	0.818789	0.0911623	0.0667633	0.038729	0.0427588	0.0389981	0.0452526	LINC02015	3	177816865	177899224	+	4384	lncRNA	- && - && -	-
ENSG00000234678	1.88602	1.5174	2.11054	3.28512	3.23097	3.0939	1.76335	1.48211	1.84961	1.4474	1.60663	1.3626	ELF3-AS1	1	201995696	202010463	-	5569	lncRNA	- && sp|Q9H4A4|AMPB_HUMAN Aminopeptidase B OS=Homo sapiens OX=9606 GN=RNPEP PE=1 SV=2 && -	-
ENSG00000148123	2.32885	2.52028	2.57899	5.83031	6.24139	5.78435	3.7218	2.88602	3.79787	2.80677	2.90331	3.17876	PLPPR1	9	101028727	101325135	+	3651	protein_coding	- && sp|Q8TBJ4|PLPR1_HUMAN Phospholipid phosphatase-related protein type 1 OS=Homo sapiens OX=9606 GN=PLPPR1 PE=1 SV=1 && PF01569:PAP2 superfamily	-
ENSG00000162241	1.59183	1.63362	1.57899	2.21189	2.36994	2.39152	1.6136	1.69913	1.50586	1.11367	1.12455	1.02919	SLC25A45	11	65375192	65383701	-	7855	protein_coding	- && sp|Q8N413|S2545_HUMAN Solute carrier family 25 member 45 OS=Homo sapiens OX=9606 GN=SLC25A45 PE=2 SV=2 && -	-
ENSG00000242028	0.691353	0.676099	0.651291	0.843324	1.20086	0.846198	2.13633	1.78392	1.96489	2.31396	2.15441	2.41702	HYPK	15	43796142	43804427	+	7777	protein_coding	- && sp|A6NH21|SERC4_HUMAN Serine incorporator 4 OS=Homo sapiens OX=9606 GN=SERINC4 PE=2 SV=1 && -	-
ENSG00000099282	2.87716	3.09318	3.1599	2.38718	2.13719	2.52755	4.02735	4.28381	4.71811	5.49189	5.91174	5.42553	TSPAN15	10	69451465	69507666	+	2651	protein_coding	- && sp|O95858|TSN15_HUMAN Tetraspanin-15 OS=Homo sapiens OX=9606 GN=TSPAN15 PE=1 SV=1 && -	-
ENSG00000115129	5.57049	5.57728	6.29148	6.29556	7.21704	7.91817	3.63009	4.32959	4.11251	2.83777	3.42625	2.68149	TP53I3	2	24077433	24085861	-	2312	protein_coding	- && sp|Q53FA7|QORX_HUMAN Quinone oxidoreductase PIG3 OS=Homo sapiens OX=9606 GN=TP53I3 PE=1 SV=2 && PF08240:Alcohol dehydrogenase GroES-like domain|PF00107:Zinc-binding dehydrogenase	-
ENSG00000110244	0.382511	0.638296	0.529738	3.8719	2.96277	3.86369	0.931508	0.875484	0.807965	0.424779	0.619869	0.640612	APOA4	11	116820700	116823304	-	1471	protein_coding	- && sp|P06727|APOA4_HUMAN Apolipoprotein A-IV OS=Homo sapiens OX=9606 GN=APOA4 PE=1 SV=4 && PF01442:Apolipoprotein A1/A4/E domain	-
ENSG00000128340	1.26664	1.22033	1.19151	0.747727	0.523597	0.68608	2.79357	3.40129	2.96393	2.98571	3.09345	2.33196	RAC2	22	37225270	37259594	-	2616	protein_coding	- && sp|P15153|RAC2_HUMAN Ras-related C3 botulinum toxin substrate 2 OS=Homo sapiens OX=9606 GN=RAC2 PE=1 SV=1 && PF00071:Ras family	-
ENSG00000164946	2.00992	2.28473	2.10335	0.660557	0.481589	0.636295	1.66299	1.47866	1.66217	1.61612	1.53597	1.54053	FREM1	9	14737152	14910995	-	8274	protein_coding	- && sp|Q5H8C1|FREM1_HUMAN FRAS1-related extracellular matrix protein 1 OS=Homo sapiens OX=9606 GN=FREM1 PE=1 SV=3 && PF16184:Cadherin-like|PF03160:Calx-beta domain|PF00059:Lectin C-type domain	-
ENSG00000100557	0.471786	0.411412	0.442609	0.952315	1.33372	1.25245	0.236269	0.213746	0.413311	0.167316	0.166473	0.156952	CCDC198	14	57469300	57493867	-	4108	protein_coding	- && sp|Q9NVL8|CC198_HUMAN Uncharacterized protein CCDC198 OS=Homo sapiens OX=9606 GN=CCDC198 PE=1 SV=2 && -	-
ENSG00000255398	1.8549	1.73538	2.05297	4.56107	4.11839	3.31721	1.74947	1.50901	1.89938	1.0637	1.10874	1.10966	HCAR3	12	122714756	122716811	-	2056	protein_coding	- && sp|P49019|HCAR3_HUMAN Hydroxycarboxylic acid receptor 3 OS=Homo sapiens OX=9606 GN=HCAR3 PE=1 SV=3 && PF00001:7 transmembrane receptor (rhodopsin family)	-
ENSG00000156453	0.485463	0.517755	0.559047	0.504999	0.472944	0.565541	1.19507	1.46246	1.71011	1.74038	1.59693	1.49862	PCDH1	5	141853090	141879246	-	5924	protein_coding	- && sp|Q08174|PCDH1_HUMAN Protocadherin-1 OS=Homo sapiens OX=9606 GN=PCDH1 PE=1 SV=2 && PF00028:Cadherin domain|PF08374:Protocadherin	-
ENSG00000187867	2.12498	2.75465	2.55566	1.31735	1.18061	1.28428	0.510677	0.900585	0.911206	3.7558	4.52651	3.2828	PALM3	19	14053363	14062076	-	2795	protein_coding	- && sp|A6NDB9|PALM3_HUMAN Paralemmin-3 OS=Homo sapiens OX=9606 GN=PALM3 PE=1 SV=2 && -	-
ENSG00000168672	0.316194	0.403913	0.498296	0.431432	0.358318	0.396476	1.94162	1.65385	2.1221	1.43844	1.26223	1.56558	LRATD2	8	126552443	126558478	-	5734	protein_coding	- && sp|Q96KN1|LRAT2_HUMAN Protein LRATD2 OS=Homo sapiens OX=9606 GN=LRATD2 PE=1 SV=1 && -	-
ENSG00000158292	1.68287	2.13224	1.60873	1.28821	1.00851	1.3111	1.46882	1.78487	1.72565	3.79554	3.1359	2.82364	GPR153	1	6247353	6261098	-	4198	protein_coding	- && sp|Q6NV75|GP153_HUMAN Probable G-protein coupled receptor 153 OS=Homo sapiens OX=9606 GN=GPR153 PE=2 SV=2 && -	-
ENSG00000135046	0.575632	0.477936	0.495814	1.03357	1.09057	0.967322	0.230785	0.394373	0.190645	0.154353	0.0895855	0.167068	ANXA1	9	73151865	73170393	+	4453	protein_coding	- && sp|P04083|ANXA1_HUMAN Annexin A1 OS=Homo sapiens OX=9606 GN=ANXA1 PE=1 SV=2 && PF00191:Annexin	-
ENSG00000135763	6.85843	6.62641	6.62491	3.44859	3.7009	4.38532	2.26887	2.15034	1.99395	2.02406	1.86507	1.74736	URB2	1	229626247	229660200	+	5989	protein_coding	- && sp|Q14146|URB2_HUMAN Unhealthy ribosome biogenesis protein 2 homolog OS=Homo sapiens OX=9606 GN=URB2 PE=1 SV=2 && PF10441:Urb2/Npa2 family	-
ENSG00000137877	0.756609	0.625345	0.701481	0.943897	0.930468	0.971836	0.287509	0.437419	0.376939	0.329883	0.384186	0.366578	SPTBN5	15	41848146	41894053	-	12312	protein_coding	- && sp|Q9NRC6|SPTN5_HUMAN Spectrin beta chain, non-erythrocytic 5 OS=Homo sapiens OX=9606 GN=SPTBN5 PE=1 SV=2 && PF00307:Calponin homology (CH) domain|PF00435:Spectrin repeat	-
ENSG00000169288	11.6744	13.7264	12.6843	14.8775	13.5382	11.7227	9.74941	7.47906	7.23094	5.83397	6.7911	6.61088	MRPL1	4	77862830	77952785	+	1628	protein_coding	- && sp|Q9BYD6|RM01_HUMAN 39S ribosomal protein L1, mitochondrial OS=Homo sapiens OX=9606 GN=MRPL1 PE=1 SV=2 && PF00687:Ribosomal protein L1p/L10e family	-
ENSG00000145506	2.42606	2.08509	1.71709	1.20515	1.15455	1.21214	2.62725	3.55812	3.47894	3.92677	3.48354	3.18496	NKD2	5	1008802	1038943	+	2912	protein_coding	- && sp|Q969F2|NKD2_HUMAN Protein naked cuticle homolog 2 OS=Homo sapiens OX=9606 GN=NKD2 PE=1 SV=1 && -	-
ENSG00000140807	0.929199	0.872638	0.927726	0.354618	0.312037	0.448033	0.513083	0.418153	0.466227	0.824301	0.942215	0.945708	NKD1	16	50548396	50649249	+	17359	protein_coding	- && sp|Q969G9|NKD1_HUMAN Protein naked cuticle homolog 1 OS=Homo sapiens OX=9606 GN=NKD1 PE=1 SV=1 && -	-
ENSG00000146674	3.72187	3.71271	3.9653	4.193	4.30604	4.46503	4.78592	4.2664	4.97956	2.0924	2.18278	2.1493	IGFBP3	7	45912245	45921874	-	4569	protein_coding	- && sp|P17936|IBP3_HUMAN Insulin-like growth factor-binding protein 3 OS=Homo sapiens OX=9606 GN=IGFBP3 PE=1 SV=2 && PF00086:Thyroglobulin type-1 repeat|PF00219:Insulin-like growth factor binding protein	-
ENSG00000103253	1.34212	1.48397	1.36978	0.923589	1.01114	1.00511	2.23813	2.06528	1.94394	2.67109	2.39361	2.30532	HAGHL	16	726936	735525	+	5357	protein_coding	- && sp|Q9H6Q4|CIAO3_HUMAN Cytosolic iron-sulfur assembly component 3 OS=Homo sapiens OX=9606 GN=CIAO3 PE=1 SV=1 && -	-
ENSG00000204650	0.260865	0.253147	0.216763	0.243744	0.231808	0.261149	0.465457	0.54863	0.515896	0.69392	0.665813	0.694063	LINC02210	17	45620328	45655156	+	15578	transcribed_unitary_pseudogene	- && sp|Q68CZ1|FTM_HUMAN Protein fantom OS=Homo sapiens OX=9606 GN=RPGRIP1L PE=1 SV=2 && -	-
ENSG00000156298	3.40472	3.25974	3.77952	3.60303	3.92041	3.19698	6.37397	6.67469	5.89462	7.52882	7.08001	7.03944	TSPAN7	X	38561542	38688920	+	2938	protein_coding	- && sp|P41732|TSN7_HUMAN Tetraspanin-7 OS=Homo sapiens OX=9606 GN=TSPAN7 PE=1 SV=2 && PF00335:Tetraspanin family	-
ENSG00000165312	2.29029	1.87616	1.7694	2.26431	2.05461	2.69879	7.03516	7.51442	7.17945	5.27802	4.93458	5.48073	OTUD1	10	23439075	23442377	+	3303	protein_coding	- && sp|Q5VV17|OTUD1_HUMAN OTU domain-containing protein 1 OS=Homo sapiens OX=9606 GN=OTUD1 PE=1 SV=1 && PF02338:OTU-like cysteine protease	-
ENSG00000203666	2.1231	1.94432	2.24284	2.17375	2.31636	2.28127	1.14478	1.1941	1.23976	1.09356	1.00398	1.18991	EFCAB2	1	244969682	245127164	+	8628	protein_coding	- && sp|Q5VUJ9|DRC8_HUMAN Dynein regulatory complex protein 8 OS=Homo sapiens OX=9606 GN=EFCAB2 PE=1 SV=1 && -	-
ENSG00000188825	0.623362	0.480976	0.64747	0.457848	0.461315	0.536312	0.595378	0.540829	0.553949	1.15459	1.21986	1.22495	LINC00910	17	43338741	43389226	-	10932	lncRNA	- && sp|Q8WTZ3|YS049_HUMAN Zinc finger protein ENSP00000375192 OS=Homo sapiens OX=9606 PE=2 SV=1 && -	-
ENSG00000114248	0.380117	0.460703	0.436377	1.84099	1.57394	1.56984	0.803879	1.049	0.869315	0.279932	0.273548	0.333291	LRRC31	3	169839172	169869935	-	3125	protein_coding	- && sp|Q6UY01|LRC31_HUMAN Leucine-rich repeat-containing protein 31 OS=Homo sapiens OX=9606 GN=LRRC31 PE=2 SV=1 && -	-
ENSG00000289405	1.00623	1.13339	1.11773	1.82618	2.22682	1.95253	1.01463	0.915986	1.06904	0.963778	0.949077	0.842597	ENSG00000289405	8	134715820	134832014	-	8947	lncRNA	- && - && -	-
ENSG00000156269	6.57855	6.81688	5.51894	3.3655	3.25275	3.5658	6.95291	7.08573	7.20464	6.71288	6.77245	7.68222	NAA11	4	79225694	79326061	-	2718	protein_coding	- && sp|Q9BSU3|NAA11_HUMAN N-alpha-acetyltransferase 11 OS=Homo sapiens OX=9606 GN=NAA11 PE=1 SV=3 && PF00583:Acetyltransferase (GNAT) family	-
ENSG00000131015	1.40493	1.54731	1.65383	1.20664	0.979377	0.537764	2.77984	2.14859	2.92519	5.00816	4.69574	4.16093	ULBP2	6	149942014	149949235	+	1335	protein_coding	- && sp|Q9BZM5|ULBP2_HUMAN UL16-binding protein 2 OS=Homo sapiens OX=9606 GN=ULBP2 PE=1 SV=1 && PF00129:Class I Histocompatibility antigen, domains alpha 1 and 2	-
ENSG00000153902	0.179336	0.441981	0.214929	1.77722	1.992	2.00653	0.907048	1.18833	0.999047	0.482562	0.729341	0.514354	LGI4	19	35124513	35142451	-	4532	protein_coding	- && sp|Q8N135|LGI4_HUMAN Leucine-rich repeat LGI family member 4 OS=Homo sapiens OX=9606 GN=LGI4 PE=2 SV=1 && PF13855:Leucine rich repeat	-
ENSG00000182809	0.540382	0.556071	0.467734	0.23482	0.19433	0.459649	0.356407	0.435697	0.516362	1.54525	1.45039	1.52422	CRIP2	14	105472962	105480162	+	4165	protein_coding	- && sp|P52943|CRIP2_HUMAN Cysteine-rich protein 2 OS=Homo sapiens OX=9606 GN=CRIP2 PE=1 SV=1 && -	-
ENSG00000089472	0.518465	0.493776	0.466276	1.02401	1.05782	0.968062	0.548533	0.455848	0.520857	0.309644	0.39768	0.35111	HEPH	X	66162671	66268867	+	9888	protein_coding	- && sp|Q9BQS7|HEPH_HUMAN Hephaestin OS=Homo sapiens OX=9606 GN=HEPH PE=1 SV=3 && PF07731:Multicopper oxidase	-
ENSG00000182782	1.02937	1.24282	0.81761	2.61884	3.40699	3.01304	1.21652	1.70086	1.01407	0.695958	0.689942	0.672499	HCAR2	12	122701293	122703357	-	2065	protein_coding	- && sp|Q8TDS4|HCAR2_HUMAN Hydroxycarboxylic acid receptor 2 OS=Homo sapiens OX=9606 GN=HCAR2 PE=1 SV=1 && PF00001:7 transmembrane receptor (rhodopsin family)	-
ENSG00000140450	0.61565	0.585581	0.751365	1.88371	2.20716	2.51853	3.44361	3.42985	3.77585	4.76867	5.27522	4.33453	ARRDC4	15	97960703	97973833	+	4062	protein_coding	- && sp|Q8NCT1|ARRD4_HUMAN Arrestin domain-containing protein 4 OS=Homo sapiens OX=9606 GN=ARRDC4 PE=1 SV=3 && PF00339:Arrestin (or S-antigen), N-terminal domain|PF02752:Arrestin (or S-antigen), C-terminal domain	-
ENSG00000070669	0.715089	0.882168	0.716218	0.622783	0.572246	0.806481	5.13097	4.78252	5.68734	2.34829	1.69943	2.22862	ASNS	7	97851677	97872542	-	4896	protein_coding	- && sp|P08243|ASNS_HUMAN Asparagine synthetase [glutamine-hydrolyzing] OS=Homo sapiens OX=9606 GN=ASNS PE=1 SV=4 && PF00733:Asparagine synthase|PF13537:Glutamine amidotransferase domain	-
ENSG00000139629	0.204228	0.264116	0.318189	0.266238	0.161011	0.162859	0.520658	0.462121	0.44679	0.824968	0.822221	1.01259	GALNT6	12	51351247	51392867	-	7347	protein_coding	- && sp|Q8NCL4|GALT6_HUMAN Polypeptide N-acetylgalactosaminyltransferase 6 OS=Homo sapiens OX=9606 GN=GALNT6 PE=1 SV=2 && PF00535:Glycosyl transferase family 2|PF00652:Ricin-type beta-trefoil lectin domain	-
ENSG00000106236	6.95575	6.90225	6.17428	2.54512	2.05548	2.52815	3.37397	3.69124	3.21377	5.36351	5.4374	5.05956	NPTX2	7	98617285	98629869	+	3029	protein_coding	- && sp|P47972|NPTX2_HUMAN Neuronal pentraxin-2 OS=Homo sapiens OX=9606 GN=NPTX2 PE=1 SV=2 && PF00354:Pentaxin family	-
ENSG00000054598	0.596468	0.550049	0.782571	0.389992	0.578367	0.40555	0.946066	0.896515	0.923611	1.89824	1.61682	1.81801	FOXC1	6	1609915	1613897	+	3983	protein_coding	- && sp|Q12948|FOXC1_HUMAN Forkhead box protein C1 OS=Homo sapiens OX=9606 GN=FOXC1 PE=1 SV=3 && -	Fork head
ENSG00000115350	8.72143	8.73208	6.9158	9.34879	10.4286	9.60211	5.10988	4.91719	4.41449	4.90507	5.2715	4.14133	POLE4	2	74958643	74970128	+	2000	protein_coding	- && sp|Q9NR33|DPOE4_HUMAN DNA polymerase epsilon subunit 4 OS=Homo sapiens OX=9606 GN=POLE4 PE=1 SV=2 && PF00808:Histone-like transcription factor (CBF/NF-Y) and archaeal histone	NF-YC
ENSG00000189195	0.509627	0.502745	0.723945	0.841379	0.798593	0.674138	2.00533	1.75432	1.58756	1.91005	1.68741	1.73012	BTBD8	1	92080305	92184725	+	8342	protein_coding	- && sp|Q9UPP5|K1107_HUMAN AP2-interacting clathrin-endocytosis protein OS=Homo sapiens OX=9606 GN=KIAA1107 PE=1 SV=3 && PF15363:Domain of unknown function (DUF4596)|PF00651:BTB/POZ domain	ZBTB
ENSG00000184867	0.281936	0.21171	0.164722	0.0972903	0.122836	0.118034	0.740222	0.626958	0.5264	1.28563	1.09224	0.964538	ARMCX2	X	101655281	101659850	-	3548	protein_coding	- && sp|Q7L311|ARMX2_HUMAN Armadillo repeat-containing X-linked protein 2 OS=Homo sapiens OX=9606 GN=ARMCX2 PE=2 SV=1 && PF04826:Armadillo-like	-
ENSG00000154917	1.1874	1.05446	1.27622	0.750611	0.894576	0.997927	1.79154	2.09789	1.93483	2.28062	2.15533	2.04776	RAB6B	3	133824235	133895882	-	6055	protein_coding	- && sp|A6QR46|RAB6B_BOVIN Ras-related protein Rab-6B OS=Bos taurus OX=9913 GN=RAB6B PE=2 SV=1 && PF00071:Ras family	-
ENSG00000196139	1.37475	1.48846	1.57735	1.10325	1.11435	1.02489	1.41603	1.36205	1.38921	3.06753	2.52087	3.03085	AKR1C3	10	5035354	5107686	+	3911	protein_coding	- && sp|P42330|AK1C3_HUMAN Aldo-keto reductase family 1 member C3 OS=Homo sapiens OX=9606 GN=AKR1C3 PE=1 SV=4 && PF00248:Aldo/keto reductase family	-
ENSG00000006047	1.14751	1.08133	1.20591	1.77649	2.03008	1.95071	1.77532	1.76967	1.7354	3.67003	4.09791	4.05899	YBX2	17	7288263	7294639	-	4631	protein_coding	- && sp|Q9Y2T7|YBOX2_HUMAN Y-box-binding protein 2 OS=Homo sapiens OX=9606 GN=YBX2 PE=1 SV=2 && -	-
ENSG00000178977	1.1313	1.16249	0.89675	1.15062	0.94873	0.940126	2.09343	2.17427	2.18299	3.68959	3.39221	3.54263	LINC00324	17	8220624	8224043	-	2100	lncRNA	- && - && -	-
ENSG00000151640	2.77327	2.45473	2.54655	5.15948	4.52294	4.71148	3.04646	4.19607	3.32918	2.14911	2.1616	2.20005	DPYSL4	10	132186948	132205759	+	3111	protein_coding	- && sp|O14531|DPYL4_HUMAN Dihydropyrimidinase-related protein 4 OS=Homo sapiens OX=9606 GN=DPYSL4 PE=1 SV=2 && PF01979:Amidohydrolase family	-
ENSG00000174990	7.44061	6.90459	5.93764	8.60043	10.0303	9.66713	5.1376	4.50293	4.16187	5.04837	4.38379	4.60696	CA5A	16	87881546	87936580	-	2067	protein_coding	- && sp|P35218|CAH5A_HUMAN Carbonic anhydrase 5A, mitochondrial OS=Homo sapiens OX=9606 GN=CA5A PE=1 SV=1 && PF00194:Eukaryotic-type carbonic anhydrase	-
ENSG00000026950	1.3996	1.61603	1.33649	1.75532	2.09071	1.55533	2.78305	2.79004	2.77922	3.56477	3.7348	3.68014	BTN3A1	6	26402237	26415208	+	5539	protein_coding	- && sp|O00481|BT3A1_HUMAN Butyrophilin subfamily 3 member A1 OS=Homo sapiens OX=9606 GN=BTN3A1 PE=1 SV=3 && PF07686:Immunoglobulin V-set domain	-
ENSG00000104894	2.35893	2.40694	2.13804	1.38262	1.5711	1.35152	2.84028	2.81365	2.73391	3.10848	3.50619	3.3732	CD37	19	49335171	49343335	+	4161	protein_coding	- && sp|P11049|CD37_HUMAN Leukocyte antigen CD37 OS=Homo sapiens OX=9606 GN=CD37 PE=1 SV=2 && -	-
ENSG00000100079	7.65542	8.19077	7.48375	14.918	18.6109	15.585	8.29332	9.76805	8.69663	6.97611	7.1151	6.5494	LGALS2	22	37570248	37582616	-	833	protein_coding	- && sp|P05162|LEG2_HUMAN Galectin-2 OS=Homo sapiens OX=9606 GN=LGALS2 PE=1 SV=3 && PF00337:Galactoside-binding lectin	-
ENSG00000105696	0.785657	0.881963	0.544027	0.175266	0.165965	0.091129	0.826184	1.3375	1.16382	1.45148	1.45403	1.4354	TMEM59L	19	18607430	18621039	+	2626	protein_coding	- && sp|Q9UK28|TM59L_HUMAN Transmembrane protein 59-like OS=Homo sapiens OX=9606 GN=TMEM59L PE=2 SV=1 && PF12280:Brain specific membrane anchored protein	-
ENSG00000182057	1.55145	1.21749	0.979936	0.974284	1.05438	0.942935	0.335057	0.255196	0.265709	0.230494	0.124222	0.274429	OGFRP1	22	42269703	42279534	+	5964	lncRNA	- && - && -	-
ENSG00000146039	0.336777	0.188825	0.349801	0.942115	0.952486	0.902356	0.36906	0.39101	0.268285	0.161564	0.147354	0.12824	SLC17A4	6	25754699	25781199	+	4641	protein_coding	- && sp|Q9Y2C5|S17A4_HUMAN Probable small intestine urate exporter OS=Homo sapiens OX=9606 GN=SLC17A4 PE=2 SV=1 && PF07690:Major Facilitator Superfamily	-
ENSG00000244414	1.35189	1.24259	1.24304	6.2813	5.76036	6.10774	2.0846	2.13733	1.74543	3.10099	2.74744	2.93608	CFHR1	1	196819731	196837159	+	2821	protein_coding	- && sp|Q03591|FHR1_HUMAN Complement factor H-related protein 1 OS=Homo sapiens OX=9606 GN=CFHR1 PE=1 SV=2 && PF00084:Sushi repeat (SCR repeat)	-
ENSG00000165655	2.32131	1.93353	1.96533	1.27448	1.59293	1.51199	2.58302	2.86754	2.68412	4.23065	3.48514	3.51279	ZNF503	10	75397830	75401764	-	3205	protein_coding	- && sp|Q96F45|ZN503_HUMAN Zinc finger protein 503 OS=Homo sapiens OX=9606 GN=ZNF503 PE=1 SV=1 && PF12402:NocA-like zinc-finger protein 1	-
ENSG00000161031	0.221343	0.161173	0.271703	1.66649	1.44279	1.65596	0.477771	0.339132	0.145725	0.261443	0.385186	0.239444	PGLYRP2	19	15468645	15498956	-	3107	protein_coding	- && sp|Q96PD5|PGRP2_HUMAN N-acetylmuramoyl-L-alanine amidase OS=Homo sapiens OX=9606 GN=PGLYRP2 PE=1 SV=1 && PF01510:N-acetylmuramoyl-L-alanine amidase	-
ENSG00000135842	1.48605	1.70578	1.33304	2.36202	2.37681	2.16179	2.5908	2.30498	2.43913	1.17019	1.2383	0.916916	NIBAN1	1	184790724	184974508	-	8330	protein_coding	- && sp|Q9BZQ8|NIBA1_HUMAN Protein Niban 1 OS=Homo sapiens OX=9606 GN=NIBAN1 PE=1 SV=1 && -	-
ENSG00000144369	0.981806	1.16868	1.11042	0.622391	0.510598	0.605465	1.88287	1.70578	1.54056	1.55912	1.77004	1.62698	FAM171B	2	186694060	186765959	+	5731	protein_coding	- && sp|Q6P995|F171B_HUMAN Protein FAM171B OS=Homo sapiens OX=9606 GN=FAM171B PE=2 SV=3 && PF10577:Uncharacterised protein family UPF0560	-
ENSG00000120675	1.21442	1.01325	1.39884	1.46854	1.57376	1.49733	0.67537	0.597699	0.669483	0.645779	0.681231	0.531108	DNAJC15	13	43023203	43114213	+	8031	protein_coding	- && sp|Q9Y5T4|DJC15_HUMAN DnaJ homolog subfamily C member 15 OS=Homo sapiens OX=9606 GN=DNAJC15 PE=1 SV=2 && -	-
ENSG00000186868	0.180083	0.163293	0.247043	0.115687	0.128581	0.110548	0.35063	0.419947	0.242994	0.393927	0.455294	0.366585	MAPT	17	45894527	46028334	+	18400	protein_coding	- && sp|P10636|TAU_HUMAN Microtubule-associated protein tau OS=Homo sapiens OX=9606 GN=MAPT PE=1 SV=5 && PF00418:Tau and MAP protein, tubulin-binding repeat	-
ENSG00000286733	1.27829	1.33004	1.20623	2.32184	2.36295	2.09468	0.808757	0.876154	0.869777	1.01873	1.21092	0.980934	LINC02348	15	101602786	101614531	-	7483	lncRNA	- && - && -	-
ENSG00000128536	1.15062	1.23569	0.934731	1.57344	1.75399	1.81459	0.857051	0.716227	0.773933	0.860886	0.726574	0.851601	CDHR3	7	105876796	106036432	+	9726	protein_coding	- && sp|Q6ZTQ4|CDHR3_HUMAN Cadherin-related family member 3 OS=Homo sapiens OX=9606 GN=CDHR3 PE=1 SV=1 && PF00028:Cadherin domain	-
ENSG00000251095	0.537184	0.717119	0.623054	0.230684	0.26748	0.248455	0.678616	0.603571	0.664596	0.859022	0.979336	0.944634	ENSG00000251095	4	89410960	89726752	+	6983	lncRNA	- && - && -	-
ENSG00000196517	4.93103	4.68662	4.63925	2.97026	3.20257	3.31671	4.63363	5.24155	5.22939	1.64277	1.56343	1.34173	SLC6A9	1	43991500	44031467	-	5249	protein_coding	- && sp|P48067|SC6A9_HUMAN Sodium- and chloride-dependent glycine transporter 1 OS=Homo sapiens OX=9606 GN=SLC6A9 PE=1 SV=3 && -	-
ENSG00000196422	1.3901	1.46257	1.37045	2.00551	1.86535	1.51059	2.58196	2.39358	2.28218	3.55577	4.05915	3.44851	PPP1R26	9	135479079	135488893	+	5307	protein_coding	- && sp|Q5T8A7|PPR26_HUMAN Protein phosphatase 1 regulatory subunit 26 OS=Homo sapiens OX=9606 GN=PPP1R26 PE=1 SV=1 && -	-
ENSG00000230647	3.15138	3.42664	3.30845	4.55259	4.52189	4.40995	3.7753	3.04588	4.90806	1.65949	1.6062	1.1828	ENSG00000230647	17	14374139	14526498	+	1845	lncRNA	- && - && -	-
ENSG00000185513	0.470221	0.41446	0.467534	0.551049	0.516302	0.438428	0.822125	0.857976	0.800406	1.01624	1.06974	1.07445	L3MBTL1	20	43489442	43550954	+	15556	protein_coding	- && sp|Q9Y468|LMBL1_HUMAN Lethal(3)malignant brain tumor-like protein 1 OS=Homo sapiens OX=9606 GN=L3MBTL1 PE=1 SV=4 && PF02820:mbt repeat	zf-C2HC
ENSG00000163959	2.48271	2.30734	2.07285	3.03888	2.86282	3.46703	1.65976	2.46921	2.04318	1.6384	1.35353	1.4324	SLC51A	3	196211487	196243178	+	5263	protein_coding	- && sp|Q86UW1|OSTA_HUMAN Organic solute transporter subunit alpha OS=Homo sapiens OX=9606 GN=SLC51A PE=1 SV=1 && PF03619:Organic solute transporter Ostalpha	-
ENSG00000184678	4.24479	4.10924	4.17536	2.63856	2.18359	3.01283	5.57074	5.60639	6.38741	6.40583	5.68867	6.1773	H2BC21	1	149884459	149886682	-	2224	protein_coding	- && sp|P0C1H3|H2B1_CHICK Histone H2B 1/2/3/4/6 OS=Gallus gallus OX=9031 GN=H2B-I PE=1 SV=2 && PF00125:Core histone H2A/H2B/H3/H4	-
ENSG00000127585	0.205188	0.205439	0.262306	0.406682	0.455832	0.51353	0.864837	0.901495	0.814434	2.08231	1.56825	1.5276	FBXL16	16	692498	705801	-	3961	protein_coding	- && sp|Q8N461|FXL16_HUMAN F-box/LRR-repeat protein 16 OS=Homo sapiens OX=9606 GN=FBXL16 PE=2 SV=2 && -	-
ENSG00000175170	0.210349	0.201449	0.170987	0.109407	0.0182155	0.0875164	0.375836	0.359654	0.422235	0.612418	0.616911	0.558654	FAM182B	20	25762384	25868225	-	6836	lncRNA	- && sp|Q5T319|F182B_HUMAN Protein FAM182B OS=Homo sapiens OX=9606 GN=FAM182B PE=2 SV=1 && -	-
ENSG00000160193	7.90053	6.53847	6.21385	4.8748	4.75253	4.12971	2.62739	3.01456	3.14193	1.50621	2.26874	1.72085	WDR4	21	42843094	42879568	-	2738	protein_coding	- && sp|P57081|WDR4_HUMAN tRNA (guanine-N(7)-)-methyltransferase non-catalytic subunit WDR4 OS=Homo sapiens OX=9606 GN=WDR4 PE=1 SV=2 && -	-
ENSG00000131848	2.37198	2.28144	1.92251	1.73187	1.69611	1.64468	0.518452	0.502441	0.38721	0.792818	0.815246	0.660139	ZSCAN5A	19	56219670	56368383	-	8039	protein_coding	- && sp|Q9BUG6|ZSA5A_HUMAN Zinc finger and SCAN domain-containing protein 5A OS=Homo sapiens OX=9606 GN=ZSCAN5A PE=1 SV=1 && PF02023:SCAN domain	zf-C2H2
ENSG00000247626	7.7452	7.87873	7.7444	6.84214	6.19108	5.51421	3.39506	3.69368	3.90769	3.34409	2.8617	2.98204	MARS2	2	197705369	197708395	+	3027	protein_coding	- && sp|Q96GW9|SYMM_HUMAN Methionine--tRNA ligase, mitochondrial OS=Homo sapiens OX=9606 GN=MARS2 PE=1 SV=2 && PF09334:tRNA synthetases class I (M)	-
ENSG00000166402	1.05329	1.06352	1.15893	0.8789	0.666695	0.837088	0.961886	0.860853	1.15552	2.1768	1.68429	1.86944	TUB	11	8019244	8106243	+	7004	protein_coding	- && sp|P50607|TUB_HUMAN Tubby protein homolog OS=Homo sapiens OX=9606 GN=TUB PE=1 SV=1 && PF01167:Tub family|PF16322:Tubby N-terminal	Tub
ENSG00000118777	1.50662	1.37438	1.49534	1.83828	1.96717	2.30676	0.886674	0.898656	1.0911	0.713859	0.895225	0.823367	ABCG2	4	88090150	88231628	-	5602	protein_coding	- && sp|Q9UNQ0|ABCG2_HUMAN Broad substrate specificity ATP-binding cassette transporter ABCG2 OS=Homo sapiens OX=9606 GN=ABCG2 PE=1 SV=3 && PF01061:ABC-2 type transporter|PF00005:ABC transporter	-
ENSG00000138356	0.427581	0.566947	0.360095	1.2761	1.04726	1.27172	0.284941	0.378712	0.355687	0.415796	0.294953	0.220023	AOX1	2	200586014	200677064	+	5410	protein_coding	- && sp|Q06278|AOXA_HUMAN Aldehyde oxidase OS=Homo sapiens OX=9606 GN=AOX1 PE=1 SV=2 && PF02738:Molybdopterin-binding domain of aldehyde dehydrogenase|PF00941:FAD binding domain in molybdopterin dehydrogenase|PF03450:CO dehydrogenase flavoprotein C-terminal domain|PF01799:[2Fe-2S] binding domain|PF01315:Aldehyde oxidase and xanthine dehydrogenase, a/b hammerhead domain|PF00111:2Fe-2S iron-sulfur …	-
ENSG00000118402	0.705494	0.68558	0.711226	0.343697	0.165311	0.416977	0.85271	1.10742	0.901629	1.57612	1.53207	1.84363	ELOVL4	6	79914814	79947553	-	3013	protein_coding	- && sp|Q9GZR5|ELOV4_HUMAN Elongation of very long chain fatty acids protein 4 OS=Homo sapiens OX=9606 GN=ELOVL4 PE=1 SV=1 && PF01151:GNS1/SUR4 family	-
ENSG00000259867	0.340565	0.323932	0.291832	1.13605	0.992029	1.09175	0.746424	0.566009	0.547231	0.263793	0.333724	0.412012	DYNLRB2-AS1	16	80154979	80563354	-	7343	lncRNA	- && - && -	-
ENSG00000113492	1.75598	2.20161	1.64315	4.25077	4.82077	4.2387	1.24242	0.947984	1.17431	2.48232	2.09095	1.93267	AGXT2	5	34998101	35048135	-	3952	protein_coding	- && sp|Q9BYV1|AGT2_HUMAN Alanine--glyoxylate aminotransferase 2, mitochondrial OS=Homo sapiens OX=9606 GN=AGXT2 PE=1 SV=1 && PF00202:Aminotransferase class-III	-
ENSG00000155367	0.366547	0.619304	0.737651	0.632441	0.501916	0.854973	1.69461	1.60878	1.45171	3.02236	2.71477	1.99914	PPM1J	1	112709994	112715332	-	2729	protein_coding	- && sp|Q5JR12|PPM1J_HUMAN Protein phosphatase 1J OS=Homo sapiens OX=9606 GN=PPM1J PE=1 SV=1 && -	-
ENSG00000039139	0.0578695	0.0377871	0.0287471	0.187541	0.225509	0.195023	0.105695	0.0824546	0.102496	0.0528084	0.0458703	0.0299401	DNAH5	5	13690328	14011818	-	24848	protein_coding	- && sp|Q8TE73|DYH5_HUMAN Dynein axonemal heavy chain 5 OS=Homo sapiens OX=9606 GN=DNAH5 PE=1 SV=3 && PF12774:Hydrolytic ATP binding site of dynein motor region|PF12780:P-loop containing dynein motor region D4|PF12777:Microtubule-binding stalk of dynein motor|PF12781:ATP-binding dynein motor region|PF08385:Dynein heavy chain, N-terminal region 1|PF12775:P-loop containing dynein motor region|PF083…	-
ENSG00000286144	2.12892	2.41572	1.769	5.74657	5.86562	6.31537	2.46261	1.46179	1.60602	1.63128	1.29374	1.29481	ENSG00000286144	22	38416565	38423933	-	881	lncRNA	- && sp|Q96MD7|CI085_HUMAN Uncharacterized protein C9orf85 OS=Homo sapiens OX=9606 GN=C9orf85 PE=1 SV=1 && -	-
ENSG00000177679	0.300005	0.282167	0.283279	0.23424	0.172015	0.121792	0.514731	0.485192	0.469096	0.735972	0.853554	0.786106	SRRM3	7	76201896	76287288	+	6877	protein_coding	- && sp|A6NNA2|SRRM3_HUMAN Serine/arginine repetitive matrix protein 3 OS=Homo sapiens OX=9606 GN=SRRM3 PE=2 SV=4 && PF15230:Serine/arginine repetitive matrix protein C-terminus|PF08312:cwf21 domain	-
ENSG00000173157	0.971628	1.21602	1.53121	1.00201	0.93424	0.897714	2.04999	1.70971	1.89563	2.16822	1.85536	2.00009	ADAMTS20	12	43353866	43552203	-	7464	protein_coding	- && sp|P59510|ATS20_HUMAN A disintegrin and metalloproteinase with thrombospondin motifs 20 OS=Homo sapiens OX=9606 GN=ADAMTS20 PE=2 SV=2 && PF01562:Reprolysin family propeptide|PF01421:Reprolysin (M12B) family zinc metalloprotease|PF05986:ADAM-TS Spacer 1|PF08685:GON domain|PF17771:ADAM cysteine-rich domain|PF00090:Thrombospondin type 1 domain	-
ENSG00000215784	4.61863	4.21093	4.10044	4.01269	4.21408	4.32092	8.03505	5.7016	6.51683	8.79379	6.96195	9.74333	FAM72D	1	145095974	145112696	+	2423	protein_coding	- && sp|Q6L9T8|FA72D_HUMAN Protein FAM72D OS=Homo sapiens OX=9606 GN=FAM72D PE=1 SV=1 && PF14976:FAM72 protein	-
ENSG00000196550	1.89503	1.91398	2.12371	2.12625	2.00306	1.84521	3.65849	3.67322	3.6266	4.68512	4.07607	3.85064	FAM72A	1	206186179	206204414	-	3761	protein_coding	- && sp|Q5TYM5|FA72A_HUMAN Protein FAM72A OS=Homo sapiens OX=9606 GN=FAM72A PE=1 SV=1 && PF14976:FAM72 protein	-
ENSG00000148291	18.5868	18.8601	19.8256	14.9154	14.2096	16.828	9.71564	10.7818	12.4636	8.06862	7.01669	6.70227	SURF2	9	133356550	133361158	+	999	protein_coding	- && sp|Q15527|SURF2_HUMAN Surfeit locus protein 2 OS=Homo sapiens OX=9606 GN=SURF2 PE=1 SV=3 && PF05477:Surfeit locus protein 2 (SURF2)	-
ENSG00000105649	2.52037	2.83888	2.54513	2.83467	3.03284	3.41673	9.782	9.76726	9.2531	7.31207	7.62622	6.44259	RAB3A	19	18196784	18204042	-	1786	protein_coding	- && sp|P20336|RAB3A_HUMAN Ras-related protein Rab-3A OS=Homo sapiens OX=9606 GN=RAB3A PE=1 SV=1 && PF00071:Ras family	-
novel.18	2.35753	2.47992	2.41771	2.30673	2.61523	2.54154	0.708561	0.810312	0.594326	0.507038	0.489645	0.710217	-	11	27227366	27235920	+	2095	-	- && sp|Q96MD7|CI085_HUMAN Uncharacterized protein C9orf85 OS=Homo sapiens OX=9606 GN=C9orf85 PE=1 SV=1 && -	-
ENSG00000064547	1.34495	1.43076	1.35331	1.00558	1.13011	0.58318	1.86154	2.16443	2.56822	3.1295	2.60522	2.90079	LPAR2	19	19623655	19628930	-	2975	protein_coding	- && sp|Q9HBW0|LPAR2_HUMAN Lysophosphatidic acid receptor 2 OS=Homo sapiens OX=9606 GN=LPAR2 PE=1 SV=2 && -	-
ENSG00000205959	0.443301	0.429972	0.546778	0.433427	0.52424	0.570026	1.66992	1.42681	1.34185	1.8553	1.33855	1.83529	ENSG00000205959	4	8482270	8516759	+	4513	lncRNA	- && sp|Q8WTZ3|YS049_HUMAN Zinc finger protein ENSP00000375192 OS=Homo sapiens OX=9606 PE=2 SV=1 && -	-
ENSG00000175874	0.31884	0.195085	0.202382	0.260801	0.29106	0.26273	0.954392	0.771219	0.978143	1.01796	0.88806	0.878255	CREG2	2	101345550	101387503	-	7059	protein_coding	- && sp|Q8IUH2|CREG2_HUMAN Protein CREG2 OS=Homo sapiens OX=9606 GN=CREG2 PE=1 SV=1 && PF13883:Pyridoxamine 5'-phosphate oxidase	-
ENSG00000158955	0.325762	0.41676	0.366558	0.224828	0.18023	0.181843	0.33881	0.262654	0.303091	0.823003	0.725872	0.832716	WNT9B	17	46833201	46886730	+	6909	protein_coding	- && sp|O14905|WNT9B_HUMAN Protein Wnt-9b OS=Homo sapiens OX=9606 GN=WNT9B PE=1 SV=3 && -	-
ENSG00000125869	2.60242	1.90055	1.78084	1.38052	1.49401	1.78717	2.99169	2.83803	2.82703	4.19218	4.29791	4.34762	LAMP5	20	9514358	9530524	+	2042	protein_coding	- && sp|Q9UJQ1|LAMP5_HUMAN Lysosome-associated membrane glycoprotein 5 OS=Homo sapiens OX=9606 GN=LAMP5 PE=1 SV=1 && PF01299:Lysosome-associated membrane glycoprotein (Lamp)	-
ENSG00000148908	2.25737	3.14452	1.98787	1.26442	0.928531	1.12702	4.16775	3.03258	3.15409	3.9237	4.56272	4.74946	RGS10	10	119499817	119542719	-	1274	protein_coding	- && sp|O43665|RGS10_HUMAN Regulator of G-protein signaling 10 OS=Homo sapiens OX=9606 GN=RGS10 PE=1 SV=3 && PF00615:Regulator of G protein signaling domain	-
ENSG00000119737	5.64285	5.32092	5.58198	3.59912	3.77606	4.28554	0.627103	0.447282	0.540554	1.28312	1.03419	1.56322	GPR75	2	53852912	53859967	-	2094	protein_coding	- && sp|O95800|GPR75_HUMAN Probable G-protein coupled receptor 75 OS=Homo sapiens OX=9606 GN=GPR75 PE=1 SV=1 && PF00001:7 transmembrane receptor (rhodopsin family)	-
ENSG00000139445	2.49299	3.98303	3.32399	3.83974	4.12017	4.09444	1.13025	1.0264	1.10439	1.76711	2.04684	1.9216	FOXN4	12	109277978	109309284	-	3536	protein_coding	- && sp|Q96NZ1|FOXN4_HUMAN Forkhead box protein N4 OS=Homo sapiens OX=9606 GN=FOXN4 PE=1 SV=2 && PF00250:Forkhead domain	Fork head
ENSG00000157870	3.70924	2.69248	2.54278	2.03091	1.9947	1.88122	2.20177	2.65687	2.65268	4.02232	4.34477	4.09016	PRXL2B	1	2586491	2591469	+	3371	protein_coding	- && sp|Q8TBF2|PXL2B_HUMAN Prostamide/prostaglandin F synthase OS=Homo sapiens OX=9606 GN=PRXL2B PE=1 SV=1 && PF13911:AhpC/TSA antioxidant enzyme	-
ENSG00000057657	0.120407	0.120554	0.288609	0.65628	0.553426	0.771093	0.203	0.182118	0.20123	0.138855	0.101314	0.139606	PRDM1	6	105993463	106109939	+	6750	protein_coding	- && sp|O75626|PRDM1_HUMAN PR domain zinc finger protein 1 OS=Homo sapiens OX=9606 GN=PRDM1 PE=1 SV=2 && PF00856:SET domain	zf-C2H2
ENSG00000109193	2.18997	2.0725	1.90075	4.19612	4.30206	3.38747	1.4246	1.51682	1.41218	1.49916	1.17588	1.40413	SULT1E1	4	69841212	69860145	-	2084	protein_coding	- && sp|P49888|ST1E1_HUMAN Sulfotransferase 1E1 OS=Homo sapiens OX=9606 GN=SULT1E1 PE=1 SV=1 && PF00685:Sulfotransferase domain	-
ENSG00000072195	0.0586141	0.0953641	0.0875163	0.0943905	0.051075	0.0595948	0.0736002	0.102903	0.0994891	0.311216	0.313898	0.290618	SPEG	2	219434843	219493629	+	17066	protein_coding	- && sp|Q15772|SPEG_HUMAN Striated muscle preferentially expressed protein kinase OS=Homo sapiens OX=9606 GN=SPEG PE=1 SV=4 && -	-
ENSG00000162999	0.906581	1.28007	1.11065	0.673815	0.61346	0.722942	1.07203	0.794437	0.936428	1.54499	1.93884	1.81643	DUSP19	2	183078559	183100008	+	5379	protein_coding	- && sp|Q8WTR2|DUS19_HUMAN Dual specificity protein phosphatase 19 OS=Homo sapiens OX=9606 GN=DUSP19 PE=1 SV=1 && PF00782:Dual specificity phosphatase, catalytic domain	-
ENSG00000257176	0.952944	1.08606	1.02139	1.02617	1.25187	1.18352	0.31477	0.180351	0.247785	0.344493	0.323435	0.418199	ENSG00000257176	12	29277955	29317848	-	6167	lncRNA	- && - && -	-
ENSG00000170989	0.837899	0.467399	0.609213	0.308418	0.357613	0.194724	0.623078	0.650049	0.650155	1.30401	1.15659	0.978073	S1PR1	1	101236865	101243713	+	5223	protein_coding	- && sp|P21453|S1PR1_HUMAN Sphingosine 1-phosphate receptor 1 OS=Homo sapiens OX=9606 GN=S1PR1 PE=1 SV=2 && PF00001:7 transmembrane receptor (rhodopsin family)	-
ENSG00000007314	0.219951	0.113907	0.173313	0.265216	0.234147	0.33386	0.567958	0.603631	0.514946	0.83384	0.981738	0.836341	SCN4A	17	63938554	63972918	-	8243	protein_coding	- && sp|P35499|SCN4A_HUMAN Sodium channel protein type 4 subunit alpha OS=Homo sapiens OX=9606 GN=SCN4A PE=1 SV=4 && -	-
ENSG00000162542	1.45935	1.53885	1.41904	2.22867	1.79345	1.91646	1.50284	1.06116	1.5319	0.636176	0.735892	0.677384	TMCO4	1	19682240	19799945	-	4027	protein_coding	- && sp|Q5TGY1|TMCO4_HUMAN Transmembrane and coiled-coil domain-containing protein 4 OS=Homo sapiens OX=9606 GN=TMCO4 PE=1 SV=1 && -	-
ENSG00000131019	1.30625	1.30785	1.23153	0.573276	0.580377	0.71153	0.770792	0.508045	0.636728	2.12903	2.05168	2.05657	ULBP3	6	150061053	150069121	-	3111	protein_coding	- && sp|Q9BZM4|ULBP3_HUMAN UL16-binding protein 3 OS=Homo sapiens OX=9606 GN=ULBP3 PE=1 SV=1 && -	-
ENSG00000231607	1.13867	1.09602	1.26392	1.05681	1.08529	1.09897	0.441825	0.388942	0.384886	0.488431	0.374196	0.573777	DLEU2	13	49956670	50125720	-	12793	lncRNA	- && - && -	-
ENSG00000153086	0.736604	0.852738	0.645545	1.44039	1.76511	1.07934	0.231234	0.237083	0.187542	0.138037	0.23081	0.255654	ACMSD	2	134838616	134902034	+	2716	protein_coding	- && sp|Q8TDX5|ACMSD_HUMAN 2-amino-3-carboxymuconate-6-semialdehyde decarboxylase OS=Homo sapiens OX=9606 GN=ACMSD PE=1 SV=1 && PF04909:Amidohydrolase	-
ENSG00000244067	2.09934	1.33291	2.18052	5.79551	6.93482	5.09576	0.841676	0.479427	0.741635	1.84231	2.14701	1.58417	GSTA2	6	52750087	52763475	-	1221	protein_coding	- && sp|P09210|GSTA2_HUMAN Glutathione S-transferase A2 OS=Homo sapiens OX=9606 GN=GSTA2 PE=1 SV=4 && PF14497:Glutathione S-transferase, C-terminal domain|PF02798:Glutathione S-transferase, N-terminal domain	-
ENSG00000179111	0.166275	0.199773	0.241787	0.0918048	0	0.0636449	0.941438	1.55686	1.02354	2.02744	1.60661	1.60926	HES7	17	8120592	8124106	-	1880	protein_coding	- && sp|Q9BYE0|HES7_HUMAN Transcription factor HES-7 OS=Homo sapiens OX=9606 GN=HES7 PE=1 SV=2 && PF00010:Helix-loop-helix DNA-binding domain	bHLH
ENSG00000197380	0.0228757	0.0114518	0.0356406	0.0315757	0.0569524	0.0437806	0.188014	0.21419	0.207084	0.685894	0.479602	0.535348	DACT3	19	46647551	46661182	-	5466	protein_coding	- && sp|Q96B18|DACT3_HUMAN Dapper homolog 3 OS=Homo sapiens OX=9606 GN=DACT3 PE=1 SV=2 && PF15268:Dapper	-
ENSG00000180354	1.18035	1.02422	1.1647	0.796527	0.842416	1.03538	1.67077	1.33543	1.27332	1.92685	2.0443	1.9898	MTURN	7	30134986	30162762	+	6356	protein_coding	- && sp|A7MBJ1|MTURN_BOVIN Maturin OS=Bos taurus OX=9913 GN=MTURN PE=2 SV=1 && PF15167:Domain of unknown function (DUF4581)	-
ENSG00000104863	2.35383	1.8568	1.92626	1.60811	1.98892	1.4675	3.68031	3.50627	3.84194	4.88331	4.74639	4.52681	LIN7B	19	49114324	49118460	+	1753	protein_coding	- && sp|Q9HAP6|LIN7B_HUMAN Protein lin-7 homolog B OS=Homo sapiens OX=9606 GN=LIN7B PE=1 SV=1 && PF00595:PDZ domain	-
ENSG00000169903	6.21106	5.52314	7.00302	9.13728	10.8244	9.3845	7.46322	6.61901	7.76808	4.94162	4.24625	4.95968	TM4SF4	3	149474697	149503394	+	1530	protein_coding	- && sp|P48230|T4S4_HUMAN Transmembrane 4 L6 family member 4 OS=Homo sapiens OX=9606 GN=TM4SF4 PE=1 SV=1 && PF05805:L6 membrane protein	-
ENSG00000288783	1.36827	0.632278	0.437287	0.387414	0.209631	0.302153	1.53788	1.28114	1.81031	5.78564	5.0849	4.17482	ENSG00000288783	X	50161928	50162521	-	594	lncRNA	- && - && -	-
ENSG00000158234	2.16484	1.99838	2.00935	2.20404	2.36993	2.51235	1.0656	0.805042	1.11191	0.859321	0.965682	1.01094	FAIM	3	138608606	138633376	+	4072	protein_coding	- && sp|Q9NVQ4|FAIM1_HUMAN Fas apoptotic inhibitory molecule 1 OS=Homo sapiens OX=9606 GN=FAIM PE=1 SV=1 && PF06905:Fas apoptotic inhibitory molecule (FAIM1)	-
ENSG00000125675	1.30875	1.07739	1.13783	1.3649	1.73777	1.53068	0.602011	0.671703	0.684523	0.658858	0.618583	0.576797	GRIA3	X	123184153	123490915	+	6449	protein_coding	- && sp|Q9Z2W9|GRIA3_MOUSE Glutamate receptor 3 OS=Mus musculus OX=10090 GN=Gria3 PE=1 SV=2 && PF10613:Ligated ion channel L-glutamate- and glycine-binding site|PF01094:Receptor family ligand binding region|PF00060:Ligand-gated ion channel	-
ENSG00000121075	0.547591	0.610917	0.455015	1.42532	1.51133	1.51212	0.585796	0.820353	0.368242	0.297101	0.556201	0.322702	TBX4	17	61452404	61485110	+	3996	protein_coding	- && sp|P57082|TBX4_HUMAN T-box transcription factor TBX4 OS=Homo sapiens OX=9606 GN=TBX4 PE=1 SV=2 && PF00907:T-box	T-box
ENSG00000188322	1.07319	1.48042	1.48626	1.15216	1.06875	1.01555	1.70965	1.63009	1.55442	2.70534	2.41305	2.13788	SBK1	16	28259246	28323849	+	5243	protein_coding	- && sp|Q52WX2|SBK1_HUMAN Serine/threonine-protein kinase SBK1 OS=Homo sapiens OX=9606 GN=SBK1 PE=2 SV=1 && -	-
ENSG00000007237	3.21274	3.13656	3.24749	0.175572	0.214522	0.382822	1.34893	1.6251	1.38175	0.861182	0.835931	0.786089	GAS7	17	9910606	10198606	-	10158	protein_coding	- && sp|O60861|GAS7_HUMAN Growth arrest-specific protein 7 OS=Homo sapiens OX=9606 GN=GAS7 PE=1 SV=3 && PF14604:Variant SH3 domain|PF16623:Unstructured linker region between on GAS7 protein|PF00397:WW domain|PF00611:Fes/CIP4, and EFC/F-BAR homology domain	-
ENSG00000243955	2.37791	2.72801	3.34462	5.51605	6.36418	6.54201	1.40246	1.11324	0.627848	2.22807	1.98695	2.27941	GSTA1	6	52791371	52803860	-	1262	protein_coding	- && sp|P08263|GSTA1_HUMAN Glutathione S-transferase A1 OS=Homo sapiens OX=9606 GN=GSTA1 PE=1 SV=3 && PF00043:Glutathione S-transferase, C-terminal domain|PF02798:Glutathione S-transferase, N-terminal domain	-
ENSG00000163520	0.16869	0.12992	0.309994	0.119408	0.0387674	0.173841	0.284402	0.716842	0.751794	0.817051	0.804331	0.720585	FBLN2	3	13549125	13638422	+	4818	protein_coding	- && sp|P98095|FBLN2_HUMAN Fibulin-2 OS=Homo sapiens OX=9606 GN=FBLN2 PE=1 SV=2 && PF14670:Coagulation Factor Xa inhibitory site|PF07645:Calcium-binding EGF domain|PF12662:Complement Clr-like EGF-like	-
ENSG00000144908	0.259889	0.310421	0.232053	0.490893	0.345084	0.392675	0.612075	0.755632	0.821369	0.89772	0.906042	0.958515	ALDH1L1	3	126103562	126197994	-	13712	protein_coding	- && sp|O75891|AL1L1_HUMAN Cytosolic 10-formyltetrahydrofolate dehydrogenase OS=Homo sapiens OX=9606 GN=ALDH1L1 PE=1 SV=2 && PF00171:Aldehyde dehydrogenase family	-
ENSG00000144355	0.682983	0.490945	0.56388	0.193382	0.261598	0.0837902	0.431801	0.40993	0.380477	0.927647	1.02166	1.58376	DLX1	2	172084740	172089677	+	3570	protein_coding	- && sp|P56177|DLX1_HUMAN Homeobox protein DLX-1 OS=Homo sapiens OX=9606 GN=DLX1 PE=1 SV=3 && PF00046:Homeodomain	Homeobox
ENSG00000109181	0.952415	1.43037	1.34255	2.52494	2.55184	2.30017	0.476298	0.42465	0.410562	0.747915	0.930183	0.719577	UGT2B10	4	68815994	68832023	+	2757	protein_coding	- && sp|P36537|UDB10_HUMAN UDP-glucuronosyltransferase 2B10 OS=Homo sapiens OX=9606 GN=UGT2B10 PE=1 SV=1 && PF00201:UDP-glucoronosyl and UDP-glucosyl transferase	-
ENSG00000187720	0.128697	0.10933	0.153927	0.387583	0.345654	0.399314	0.256425	0.30673	0.310676	0.0935461	0.117313	0.123752	THSD4	15	71096952	71783383	+	16031	protein_coding	- && sp|Q6ZMP0|THSD4_HUMAN Thrombospondin type-1 domain-containing protein 4 OS=Homo sapiens OX=9606 GN=THSD4 PE=2 SV=2 && -	-
ENSG00000278967	3.57449	2.92503	3.32004	4.74417	5.06572	4.37432	1.06717	1.22289	1.30678	1.61451	1.84847	1.93588	ENSG00000278967	1	62607766	62609584	+	1819	TEC	- && sp|Q96MD7|CI085_HUMAN Uncharacterized protein C9orf85 OS=Homo sapiens OX=9606 GN=C9orf85 PE=1 SV=1 && -	-
ENSG00000225138	0.317155	0.42339	0.315695	0.535059	0.605364	0.404658	1.18266	1.54666	1.3518	1.66415	1.313	1.80314	SLC9A3-AS1	5	473236	480884	+	4731	lncRNA	- && sp|P48764|SL9A3_HUMAN Sodium/hydrogen exchanger 3 OS=Homo sapiens OX=9606 GN=SLC9A3 PE=1 SV=2 && -	-
ENSG00000206077	0.121949	0.170937	0.101332	0.157107	0.226696	0.178934	0.749865	0.791672	0.71389	0.836924	0.62992	0.683649	ZDHHC11B	5	710355	784729	-	7690	protein_coding	- && sp|P0C7U3|ZH11B_HUMAN Probable palmitoyltransferase ZDHHC11B OS=Homo sapiens OX=9606 GN=ZDHHC11B PE=3 SV=1 && -	-
ENSG00000255970	0.398847	0.599	0.538553	0.623941	0.397196	0.915999	0.600986	0.653535	0.433271	2.13266	2.21776	2.27813	LINC02421	12	67709047	67729475	-	3135	lncRNA	- && - && -	-
ENSG00000163581	0.824792	0.715692	0.85669	2.26009	1.69751	2.13978	0.301286	0.308908	0.265475	0.494604	0.601469	0.785174	SLC2A2	3	170996347	171026743	-	3411	protein_coding	- && sp|P11168|GTR2_HUMAN Solute carrier family 2, facilitated glucose transporter member 2 OS=Homo sapiens OX=9606 GN=SLC2A2 PE=1 SV=1 && PF00083:Sugar (and other) transporter	-
ENSG00000158373	18.1531	19.6293	20.5144	17.3729	17.6441	13.2715	4.57545	3.60339	3.87824	8.05555	7.41323	6.79724	H2BC5	6	26158122	26171349	+	861	protein_coding	- && sp|P58876|H2B1D_HUMAN Histone H2B type 1-D OS=Homo sapiens OX=9606 GN=H2BC5 PE=1 SV=2 && PF00125:Core histone H2A/H2B/H3/H4	-
ENSG00000002919	4.12963	4.08923	4.52501	2.10191	2.07886	1.62123	4.24093	4.23491	4.50522	4.06689	3.61267	3.93607	SNX11	17	48103357	48123601	+	4133	protein_coding	- && sp|Q9Y5W9|SNX11_HUMAN Sorting nexin-11 OS=Homo sapiens OX=9606 GN=SNX11 PE=1 SV=2 && -	-
ENSG00000166073	0.31338	0.32583	0.350538	0.266193	0.396104	0.288347	0.550353	0.586847	0.589201	1.08418	1.24152	1.04223	GPR176	15	39799008	39920936	-	5187	protein_coding	- && sp|Q14439|GP176_HUMAN G-protein coupled receptor 176 OS=Homo sapiens OX=9606 GN=GPR176 PE=2 SV=1 && PF00001:7 transmembrane receptor (rhodopsin family)	-
ENSG00000048052	0.376186	0.354916	0.28178	0.509271	0.47549	0.564202	0.564859	0.636725	0.530465	0.216911	0.191239	0.206606	HDAC9	7	18086949	19002416	+	17284	protein_coding	- && sp|Q9UKV0|HDAC9_HUMAN Histone deacetylase 9 OS=Homo sapiens OX=9606 GN=HDAC9 PE=1 SV=2 && PF00850:Histone deacetylase domain|PF12203:Glutamine rich N terminal domain of histone deacetylase 4	-
ENSG00000163132	1.85701	2.06586	1.95944	1.03073	1.0274	0.902611	1.15749	1.65596	1.92122	3.65306	3.11681	2.68913	MSX1	4	4859665	4863936	+	2121	protein_coding	- && sp|P28360|MSX1_HUMAN Homeobox protein MSX-1 OS=Homo sapiens OX=9606 GN=MSX1 PE=1 SV=3 && PF00046:Homeodomain	Homeobox
ENSG00000120251	0.452592	0.413549	0.47466	0.630787	0.603875	0.555036	0.473507	0.481371	0.425624	0.171276	0.268364	0.219609	GRIA2	4	157204182	157387146	+	14228	protein_coding	- && sp|P42262|GRIA2_HUMAN Glutamate receptor 2 OS=Homo sapiens OX=9606 GN=GRIA2 PE=1 SV=3 && PF00060:Ligand-gated ion channel|PF10613:Ligated ion channel L-glutamate- and glycine-binding site|PF01094:Receptor family ligand binding region	-
ENSG00000244486	2.99294	2.83888	2.50877	2.56087	1.83016	2.22757	2.97296	3.53981	3.46991	4.67063	4.61083	4.15158	SCARF2	22	20424584	20437826	-	3572	protein_coding	- && sp|Q96GP6|SREC2_HUMAN Scavenger receptor class F member 2 OS=Homo sapiens OX=9606 GN=SCARF2 PE=1 SV=5 && -	-
ENSG00000171174	1.54662	1.76689	1.7506	3.48507	3.13968	3.45334	2.1186	2.1722	1.90269	1.50614	1.37367	1.54154	RBKS	2	27781379	27890681	-	3153	protein_coding	- && sp|Q9H477|RBSK_HUMAN Ribokinase OS=Homo sapiens OX=9606 GN=RBKS PE=1 SV=1 && -	-
ENSG00000184012	0.199257	0.152	0.12812	0.183359	0.151186	0.0907971	0.58922	0.657431	0.472421	0.730208	0.588142	0.715085	TMPRSS2	21	41464300	41531116	-	6589	protein_coding	- && sp|O15393|TMPS2_HUMAN Transmembrane protease serine 2 OS=Homo sapiens OX=9606 GN=TMPRSS2 PE=1 SV=3 && -	-
ENSG00000134955	0.976247	0.779976	0.901335	0.453715	0.294608	0.301962	1.12566	1.54193	1.18727	1.14326	1.00675	1.13431	SLC37A2	11	125063302	125090516	+	6340	protein_coding	- && sp|Q8TED4|G6PT3_HUMAN Glucose-6-phosphate exchanger SLC37A2 OS=Homo sapiens OX=9606 GN=SLC37A2 PE=2 SV=2 && -	-
ENSG00000115295	0.526225	0.609775	0.479988	0.299884	0.260693	0.27095	0.970873	0.977927	0.964828	0.619376	0.598989	0.521291	CLIP4	2	29097705	29199777	+	23405	protein_coding	- && sp|Q8N3C7|CLIP4_HUMAN CAP-Gly domain-containing linker protein 4 OS=Homo sapiens OX=9606 GN=CLIP4 PE=1 SV=1 && -	-
ENSG00000289857	25.3599	23.6276	20.853	25.1192	24.2026	22.4138	6.43309	6.43094	7.33357	8.44867	10.7557	8.38256	ENSG00000289857	21	44483044	44483398	+	355	lncRNA	- && sp|Q5JPI9|EFMT2_HUMAN EEF1A lysine methyltransferase 2 OS=Homo sapiens OX=9606 GN=EEF1AKMT2 PE=1 SV=2 && -	-
ENSG00000270127	2.45994	2.43675	2.66381	2.57673	2.68431	2.62945	0.979841	0.441057	0.284283	0.758503	0.715645	0.996504	ENSG00000270127	15	100547765	100550153	-	2389	lncRNA	- && - && -	-
ENSG00000164949	0.49581	1.22922	0.809261	0.608334	0.681855	0.790754	1.81113	1.92327	2.26555	2.33611	2.23825	2.22886	GEM	8	94249253	94262350	-	2648	protein_coding	- && sp|P55040|GEM_HUMAN GTP-binding protein GEM OS=Homo sapiens OX=9606 GN=GEM PE=1 SV=1 && PF00071:Ras family	-
ENSG00000170537	1.80749	1.97623	1.68159	2.11226	2.72762	2.03736	2.33924	2.13885	2.70031	1.07503	1.07145	0.985251	TMC7	16	18983934	19063942	+	5638	protein_coding	- && sp|Q7Z402|TMC7_HUMAN Transmembrane channel-like protein 7 OS=Homo sapiens OX=9606 GN=TMC7 PE=1 SV=1 && PF07810:TMC domain	-
ENSG00000132185	0.0190898	0.267584	0.138797	1.07157	1.00757	0.931645	0.366097	0.285987	0.2765	0.190794	0.156612	0.121153	FCRLA	1	161706972	161714352	+	3275	protein_coding	- && sp|Q7L513|FCRLA_HUMAN Fc receptor-like A OS=Homo sapiens OX=9606 GN=FCRLA PE=1 SV=2 && PF13895:Immunoglobulin domain	-
ENSG00000126947	0.794362	0.618591	1.03899	0.351954	0.351588	0.309689	1.53145	1.15699	1.1985	1.52904	1.98457	1.89051	ARMCX1	X	101550547	101554700	+	2125	protein_coding	- && sp|Q9P291|ARMX1_HUMAN Armadillo repeat-containing X-linked protein 1 OS=Homo sapiens OX=9606 GN=ARMCX1 PE=1 SV=1 && PF04826:Armadillo-like	-
ENSG00000121552	5.76678	4.85734	4.84889	9.68677	9.52593	7.62061	7.35614	6.89943	7.83063	3.65944	4.2137	4.28435	CSTA	3	122325248	122341969	+	1366	protein_coding	- && sp|P01040|CYTA_HUMAN Cystatin-A OS=Homo sapiens OX=9606 GN=CSTA PE=1 SV=1 && -	-
ENSG00000158865	0.183072	0.146637	0.190153	1.14557	0.856878	0.735783	0.21734	0.222839	0.281737	0.0548916	0.100127	0.159756	SLC5A11	16	24845841	24911628	+	3415	protein_coding	- && sp|Q8WWX8|SC5AB_HUMAN Sodium/myo-inositol cotransporter 2 OS=Homo sapiens OX=9606 GN=SLC5A11 PE=1 SV=1 && PF00474:Sodium:solute symporter family	-
ENSG00000230002	0.980112	0.564995	0.987167	0.327968	0.532393	0.539999	1.8986	1.00113	1.31744	2.40441	2.03049	1.90848	ALMS1-IT1	2	73456764	73459482	+	2105	lncRNA	- && - && -	-
ENSG00000170482	1.46392	1.50479	1.27725	2.81997	3.07123	3.15661	1.1408	1.15139	1.1662	1.36558	1.04975	1.34715	SLC23A1	5	139367196	139384553	-	3203	protein_coding	- && sp|Q9UHI7|S23A1_HUMAN Solute carrier family 23 member 1 OS=Homo sapiens OX=9606 GN=SLC23A1 PE=1 SV=3 && PF00860:Permease family	-
ENSG00000251136	0.605941	0.704634	0.727715	0.70861	0.820291	0.77614	0.412135	0.431426	0.465681	0.365889	0.339461	0.440638	RIPK2-DT	8	89545424	89757812	-	19810	lncRNA	- && sp|O00370|LORF2_HUMAN LINE-1 retrotransposable element ORF2 protein OS=Homo sapiens OX=9606 PE=1 SV=1 && -	-
ENSG00000183248	0.489853	0.658605	0.421575	1.32655	1.05928	1.20536	1.15031	1.87395	1.55839	2.65774	2.78121	2.42044	PRR36	19	7868719	7874390	-	4467	protein_coding	- && sp|Q9H6K5|PRR36_HUMAN Proline-rich protein 36 OS=Homo sapiens OX=9606 GN=PRR36 PE=1 SV=2 && PF15363:Domain of unknown function (DUF4596)	-
novel.114	1.38744	1.84653	1.65199	1.57257	1.48279	1.6353	0.602612	0.522802	0.352289	0.321303	0.478123	0.563753	-	7	8351619	8427732	+	3695	-	- && sp|Q9UN81|LORF1_HUMAN LINE-1 retrotransposable element ORF1 protein OS=Homo sapiens OX=9606 GN=L1RE1 PE=1 SV=1 && -	-
ENSG00000006025	0.812435	0.832566	0.744578	1.1522	0.951849	0.969512	1.49259	1.88832	1.94681	2.06341	1.98648	2.20649	OSBPL7	17	47807372	47821803	-	6541	protein_coding	- && sp|Q9BZF2|OSBL7_HUMAN Oxysterol-binding protein-related protein 7 OS=Homo sapiens OX=9606 GN=OSBPL7 PE=1 SV=1 && PF01237:Oxysterol-binding protein	-
ENSG00000231890	0.283405	0.331043	0.323802	0.495507	0.620911	0.605675	0.207049	0.141524	0.179588	0.151067	0.103335	0.0749423	DARS1-AS1	2	135985124	136022593	+	6618	lncRNA	- && - && -	-
ENSG00000138119	0.611201	0.589828	0.466568	0.840264	0.880006	1.08519	0.423663	0.537805	0.479966	0.367991	0.349051	0.338824	MYOF	10	93306429	93482334	-	8490	protein_coding	- && sp|Q9NZM1|MYOF_HUMAN Myoferlin OS=Homo sapiens OX=9606 GN=MYOF PE=1 SV=1 && PF00168:C2 domain|PF16165:Ferlin C-terminus|PF08150:FerB (NUC096) domain|PF08165:FerA (NUC095) domain|PF08151:FerI (NUC094) domain	-
ENSG00000159618	0.288721	0.289074	0.149944	0.807273	1.08375	0.807601	0.162256	0.374311	0.140736	0.277464	0.232816	0.202616	ADGRG5	16	57542643	57591681	+	5630	protein_coding	- && sp|Q8IZF4|AGRG5_HUMAN Adhesion G-protein coupled receptor G5 OS=Homo sapiens OX=9606 GN=ADGRG5 PE=2 SV=3 && PF00002:7 transmembrane receptor (Secretin family)	-
ENSG00000277738	0.659834	1.15612	0.428345	1.74566	1.80703	1.65745	3.91672	4.8653	4.33057	6.10011	5.78914	8.11346	ENSG00000277738	12	91634887	91635644	+	758	lncRNA	- && - && -	-
ENSG00000243694	0.409847	0.562762	0.486511	0.915927	0.65304	0.77318	0.20318	0.153499	0.137806	0.140442	0.224157	0.130053	LINC02027	3	80993811	81105182	+	5339	lncRNA	- && - && -	-
ENSG00000172915	0.112767	0.104603	0.084401	0.0671449	0.0891794	0.0793451	0.225649	0.209619	0.166635	0.193919	0.216166	0.213122	NBEA	13	34942270	35673022	+	37700	protein_coding	- && sp|Q8NFP9|NBEA_HUMAN Neurobeachin OS=Homo sapiens OX=9606 GN=NBEA PE=1 SV=3 && PF15787:Domain of unknown function (DUF4704)|PF06469:Domain of Unknown Function (DUF1088)|PF02138:Beige/BEACH domain|PF13385:Concanavalin A-like lectin/glucanases superfamily|PF14844:PH domain associated with Beige/BEACH	-
ENSG00000125378	2.22129	2.12291	2.45402	1.98831	2.61429	1.56522	4.24145	4.17859	3.98512	4.68233	4.17847	4.61366	BMP4	14	53949736	53958761	-	3096	protein_coding	- && sp|P12644|BMP4_HUMAN Bone morphogenetic protein 4 OS=Homo sapiens OX=9606 GN=BMP4 PE=1 SV=1 && PF00688:TGF-beta propeptide|PF00019:Transforming growth factor beta like domain	-
ENSG00000178075	0.772672	0.857704	0.724043	0.587367	0.736018	0.490247	1.20415	1.17957	1.14804	1.46056	1.27085	1.54574	GRAMD1C	3	113828182	113947174	+	7444	protein_coding	- && sp|Q8IYS0|ASTRC_HUMAN Protein Aster-C OS=Homo sapiens OX=9606 GN=GRAMD1C PE=1 SV=2 && PF02893:GRAM domain|PF16016:VAD1 Analog of StAR-related lipid transfer domain	-
ENSG00000187650	3.2376	3.29744	2.69605	1.92626	1.97343	1.81615	4.40947	3.76316	4.2447	4.26794	4.83391	4.07402	VMAC	19	5904872	5910853	+	2240	protein_coding	- && sp|Q2NL98|VMAC_HUMAN Vimentin-type intermediate filament-associated coiled-coil protein OS=Homo sapiens OX=9606 GN=VMAC PE=1 SV=1 && -	-
ENSG00000143603	0.0505707	0.0368236	0.0716271	0.0380748	0.059518	0.0527917	0.134348	0.176488	0.112368	0.289474	0.297539	0.222473	KCNN3	1	154697455	154870281	-	13599	protein_coding	- && sp|Q9UGI6|KCNN3_HUMAN Small conductance calcium-activated potassium channel protein 3 OS=Homo sapiens OX=9606 GN=KCNN3 PE=1 SV=2 && -	-
ENSG00000069812	0.231253	0.243112	0.144118	0.0957609	0.161207	0.0995812	0.190066	0.151569	0.115139	0.774272	0.548074	0.67878	HES2	1	6412418	6424670	-	5407	protein_coding	- && sp|Q9Y543|HES2_HUMAN Transcription factor HES-2 OS=Homo sapiens OX=9606 GN=HES2 PE=2 SV=1 && PF00010:Helix-loop-helix DNA-binding domain|PF07527:Hairy Orange	bHLH
ENSG00000170703	0.19564	0.379515	0.342911	0.303802	0.340953	0.304221	0.167496	0.240426	0.243519	1.11209	1.05886	0.989414	TTLL6	17	48762234	48817229	-	5113	protein_coding	- && sp|Q8N841|TTLL6_HUMAN Tubulin polyglutamylase TTLL6 OS=Homo sapiens OX=9606 GN=TTLL6 PE=1 SV=2 && -	-
ENSG00000169955	2.41436	2.11514	2.26026	3.12796	2.51509	2.90315	1.42154	1.26416	1.10719	1.36527	1.40446	1.17188	ZNF747	16	30530367	30535347	-	3936	protein_coding	- && sp|Q9BV97|ZN747_HUMAN KRAB domain-containing protein ZNF747 OS=Homo sapiens OX=9606 GN=ZNF747 PE=1 SV=1 && -	-
ENSG00000160606	14.5067	14.3839	14.2414	10.8947	9.87965	9.35904	5.42732	5.34554	5.25292	4.02223	5.71598	4.86316	TLCD1	17	28724348	28727935	-	1336	protein_coding	- && sp|Q96CP7|TLCD1_HUMAN TLC domain-containing protein 1 OS=Homo sapiens OX=9606 GN=TLCD1 PE=1 SV=1 && PF03798:TLC domain	-
ENSG00000271755	0.0211571	0.0635488	0.0439507	0.0584071	0.0210695	0.0202458	0.328458	0.455626	0.478816	0.803529	0.867856	0.923122	ENSG00000271755	6	27404010	27406964	-	2955	lncRNA	- && - && -	-
ENSG00000159761	1.95591	1.50369	1.6325	1.83199	2.22607	2.37299	2.90253	3.23758	3.16179	4.74746	5.88995	4.84885	C16orf86	16	67666814	67668757	+	1790	protein_coding	- && sp|Q6ZW13|CP086_HUMAN Uncharacterized protein C16orf86 OS=Homo sapiens OX=9606 GN=C16orf86 PE=2 SV=2 && -	-
ENSG00000077585	0.487796	0.298462	0.281479	0.324189	0.269876	0.259325	1.1879	1.70006	1.47194	1.40842	1.43276	1.65538	GPR137B	1	236142505	236221865	+	2307	protein_coding	- && sp|O60478|G137B_HUMAN Integral membrane protein GPR137B OS=Homo sapiens OX=9606 GN=GPR137B PE=1 SV=1 && -	-
ENSG00000120875	1.5215	1.46312	1.22321	0.632817	0.70196	0.764999	1.75842	2.149	2.05436	1.46912	1.48879	1.52071	DUSP4	8	29333064	29350684	-	7273	protein_coding	- && sp|Q13115|DUS4_HUMAN Dual specificity protein phosphatase 4 OS=Homo sapiens OX=9606 GN=DUSP4 PE=1 SV=1 && -	-
ENSG00000198838	0.0860089	0.12302	0.0829541	0.146986	0.183542	0.0852434	0.00561034	0.00575228	0.0111229	0.00921018	0.0196003	0.014621	RYR3	15	33310962	33866121	+	20353	protein_coding	- && sp|Q15413|RYR3_HUMAN Ryanodine receptor 3 OS=Homo sapiens OX=9606 GN=RYR3 PE=1 SV=3 && PF08709:Inositol 1,4,5-trisphosphate/ryanodine receptor|PF02026:RyR domain|PF00520:Ion transport protein|PF00622:SPRY domain|PF02815:MIR domain|PF06459:Ryanodine Receptor TM 4-6|PF01365:RIH domain|PF08454:RyR and IP3R Homology associated	-
ENSG00000117016	0.473696	0.370796	0.42045	0.269466	0.300195	0.329666	0.479779	0.475788	0.436613	0.895224	0.800785	0.908717	RIMS3	1	40620680	40665682	-	7259	protein_coding	- && sp|Q9UJD0|RIMS3_HUMAN Regulating synaptic membrane exocytosis protein 3 OS=Homo sapiens OX=9606 GN=RIMS3 PE=1 SV=1 && -	-
ENSG00000241697	1.14113	1.11821	0.983513	0.62558	0.701185	0.627304	1.57423	2.72799	2.52759	2.15967	2.3681	1.84905	TMEFF1	9	100473149	100577636	+	2575	protein_coding	- && sp|Q8IYR6|TEFF1_HUMAN Tomoregulin-1 OS=Homo sapiens OX=9606 GN=TMEFF1 PE=1 SV=1 && PF07648:Kazal-type serine protease inhibitor domain	-
ENSG00000134343	0.75392	0.626357	0.8164	1.10708	1.15016	1.24334	0.490734	0.533188	0.588105	0.472946	0.497148	0.547188	ANO3	11	26188842	26663289	+	7795	protein_coding	- && sp|Q9BYT9|ANO3_HUMAN Anoctamin-3 OS=Homo sapiens OX=9606 GN=ANO3 PE=2 SV=2 && PF04547:Calcium-activated chloride channel|PF16178:Dimerisation domain of Ca+-activated chloride-channel, anoctamin	-
ENSG00000241635	0.351548	0.591321	0.481989	0.297619	0.308081	0.296036	0.911752	0.987484	0.73832	1.1665	1.05108	1.00398	UGT1A1	2	233760270	233773300	+	4446	protein_coding	- && sp|P22309|UD11_HUMAN UDP-glucuronosyltransferase 1A1 OS=Homo sapiens OX=9606 GN=UGT1A1 PE=1 SV=1 && PF00201:UDP-glucoronosyl and UDP-glucosyl transferase	-
ENSG00000243244	0.616353	0.690183	0.707578	0.597027	0.646106	0.807099	1.48863	1.35923	1.64451	1.35361	1.53026	1.51834	STON1	2	48529383	48598513	+	7709	protein_coding	- && sp|Q9Y6Q2|STON1_HUMAN Stonin-1 OS=Homo sapiens OX=9606 GN=STON1 PE=1 SV=2 && PF00928:Adaptor complexes medium subunit family	-
ENSG00000105967	0.361634	0.282419	0.232884	0.55907	0.525799	0.650586	0.10568	0.108354	0.117854	0.180718	0.131858	0.189345	TFEC	7	115935148	116159896	-	8644	protein_coding	- && sp|O14948|TFEC_HUMAN Transcription factor EC OS=Homo sapiens OX=9606 GN=TFEC PE=1 SV=1 && PF00010:Helix-loop-helix DNA-binding domain|PF11851:Domain of unknown function (DUF3371)	bHLH
ENSG00000271533	1.03492	1.08714	1.11019	2.13887	1.40234	1.98068	0.495793	0.333595	0.598981	0.576523	0.757794	0.511446	ENSG00000271533	X	74209976	74213660	-	3685	lncRNA	- && sp|O00370|LORF2_HUMAN LINE-1 retrotransposable element ORF2 protein OS=Homo sapiens OX=9606 PE=1 SV=1 && -	-
ENSG00000105519	1.8871	2.60099	1.93462	1.98461	1.58641	1.68855	3.4019	4.38289	3.37224	3.57617	4.42331	3.8301	CAPS	19	5912339	5916211	+	2551	protein_coding	- && sp|Q13938|CAYP1_HUMAN Calcyphosin OS=Homo sapiens OX=9606 GN=CAPS PE=1 SV=2 && PF13499:EF-hand domain pair	-
ENSG00000289500	3.42073	3.86212	3.40183	4.88913	5.36353	5.57171	9.96979	9.47239	8.56517	12.8025	10.1506	12.3559	ENSG00000289500	3	184378232	184379090	+	859	lncRNA	- && - && -	-
ENSG00000212123	2.97377	2.73221	1.74425	1.86726	1.7072	2.27654	0.607039	0.524123	0.380052	0.349664	0.446474	0.388559	PRR22	19	5782960	5784746	-	1787	protein_coding	- && sp|Q8IZ63|PRR22_HUMAN Proline-rich protein 22 OS=Homo sapiens OX=9606 GN=PRR22 PE=2 SV=2 && PF15776:Proline-rich protein family 22	-
ENSG00000162804	0.239901	0.217534	0.164552	0.129124	0.135231	0.164596	0.297621	0.283959	0.327808	0.398108	0.412606	0.473992	SNED1	2	240998618	241095568	+	13812	protein_coding	- && sp|Q8TER0|SNED1_HUMAN Sushi, nidogen and EGF-like domain-containing protein 1 OS=Homo sapiens OX=9606 GN=SNED1 PE=2 SV=2 && -	-
ENSG00000204525	1.74565	1.79772	1.37282	1.26215	1.14239	1.36023	1.2981	1.58779	1.08361	3.26507	2.9097	3.16533	HLA-C	6	31268749	31272130	-	2507	protein_coding	- && sp|P10321|HLAC_HUMAN HLA class I histocompatibility antigen, C alpha chain OS=Homo sapiens OX=9606 GN=HLA-C PE=1 SV=3 && PF00129:Class I Histocompatibility antigen, domains alpha 1 and 2|PF06623:MHC_I C-terminus|PF07654:Immunoglobulin C1-set domain	-
ENSG00000124406	0.563035	0.558141	0.683244	0.60019	0.494086	0.533448	0.67199	0.777723	0.645946	1.05302	1.11285	1.09675	ATP8A1	4	42408373	42657121	-	11215	protein_coding	- && sp|Q9Y2Q0|AT8A1_HUMAN Phospholipid-transporting ATPase IA OS=Homo sapiens OX=9606 GN=ATP8A1 PE=1 SV=1 && PF00122:E1-E2 ATPase|PF16212:Phospholipid-translocating P-type ATPase C-terminal|PF13246:Cation transport ATPase (P-type)|PF16209:Phospholipid-translocating ATPase N-terminal	-
novel.121	0.861868	0.65988	0.544141	1.34516	1.4894	1.14817	0.200626	0.284818	0.221825	0.548928	0.508351	0.670318	-	7	22106871	22115633	-	7399	-	- && sp|Q86U02|CN165_HUMAN Putative uncharacterized protein encoded by LINC00596 OS=Homo sapiens OX=9606 GN=LINC00596 PE=5 SV=1 && -	-
ENSG00000128408	3.6635	3.01665	3.05837	4.63147	4.12569	3.5057	0.562807	0.737336	0.805858	1.77942	1.56049	1.38523	RIBC2	22	45413693	45432509	+	1826	protein_coding	- && sp|Q9H4K1|RIBC2_HUMAN RIB43A-like with coiled-coils protein 2 OS=Homo sapiens OX=9606 GN=RIBC2 PE=1 SV=2 && PF05914:RIB43A	-
ENSG00000116985	0.906827	0.946845	0.90153	0.941763	0.941776	1.04132	1.25403	1.18871	1.10237	2.49888	2.07835	1.90125	BMP8B	1	39757182	39788865	-	4826	protein_coding	- && sp|P34820|BMP8B_HUMAN Bone morphogenetic protein 8B OS=Homo sapiens OX=9606 GN=BMP8B PE=2 SV=2 && -	-
ENSG00000143942	8.2149	7.79456	8.83025	8.35057	7.99064	6.71845	2.22443	2.14654	1.72944	3.72332	2.2639	3.67524	CHAC2	2	53767804	53775196	+	1309	protein_coding	- && sp|Q8WUX2|CHAC2_HUMAN Glutathione-specific gamma-glutamylcyclotransferase 2 OS=Homo sapiens OX=9606 GN=CHAC2 PE=1 SV=1 && PF04752:ChaC-like protein	-
ENSG00000142235	0.285802	0.173735	0.243845	0.30057	0.416764	0.283259	0.335571	0.697678	0.434288	1.07117	1.01418	0.890718	LMTK3	19	48485271	48513935	-	6125	protein_coding	- && sp|Q96Q04|LMTK3_HUMAN Serine/threonine-protein kinase LMTK3 OS=Homo sapiens OX=9606 GN=LMTK3 PE=1 SV=2 && PF07714:Protein tyrosine kinase	-
ENSG00000168026	0.211076	0.251975	0.126484	0.343647	0.420405	0.326282	0.778449	1.1022	1.00684	0.86007	0.888028	1.13349	TTC21A	3	39107680	39138903	+	7701	protein_coding	- && sp|Q8NDW8|TT21A_HUMAN Tetratricopeptide repeat protein 21A OS=Homo sapiens OX=9606 GN=TTC21A PE=1 SV=3 && PF14559:Tetratricopeptide repeat	-
ENSG00000243818	0.124744	0.147604	0.117789	0.81397	0.926057	0.846444	0.144987	0.0849455	0.153989	0.113341	0.206745	0.323868	ENSG00000243818	3	142912116	142942537	+	5513	lncRNA	- && - && -	-
ENSG00000253671	0.960449	0.871469	0.982006	2.38907	2.74986	2.41258	0.657824	0.379387	0.570579	1.15491	1.13541	1.27385	ENSG00000253671	8	17808361	17822183	+	4166	lncRNA	- && - && -	-
ENSG00000164932	1.21814	1.57834	1.86066	0.890165	1.28446	0.78854	1.57048	1.97922	1.6541	3.72403	3.03725	2.84222	CTHRC1	8	103371538	103382989	+	1745	protein_coding	- && sp|Q96CG8|CTHR1_HUMAN Collagen triple helix repeat-containing protein 1 OS=Homo sapiens OX=9606 GN=CTHRC1 PE=1 SV=1 && -	-
ENSG00000160161	0.358482	0.258422	0.372346	0.171537	0.199919	0.192102	0.248803	0.335654	0.259615	0.745233	1.0326	0.784904	CILP2	19	19538248	19546659	+	4360	protein_coding	- && sp|Q8IUL8|CILP2_HUMAN Cartilage intermediate layer protein 2 OS=Homo sapiens OX=9606 GN=CILP2 PE=2 SV=2 && PF13330:Mucin-2 protein WxxW repeating region|PF00090:Thrombospondin type 1 domain|PF13927:Immunoglobulin domain	-
ENSG00000186615	0.906187	0.914982	0.90135	0.636014	0.611821	0.661388	1.1782	1.1361	1.08451	1.18968	1.66606	1.29155	KTN1-AS1	14	55496786	55580888	-	8141	lncRNA	- && - && -	-
ENSG00000163131	0.608128	0.772448	0.791916	1.55354	1.22026	1.22467	1.20188	1.03682	1.33931	0.544294	0.504695	0.655243	CTSS	1	150730079	150765957	-	6888	protein_coding	- && sp|P25774|CATS_HUMAN Cathepsin S OS=Homo sapiens OX=9606 GN=CTSS PE=1 SV=3 && PF08246:Cathepsin propeptide inhibitor domain (I29)|PF00112:Papain family cysteine protease	-
ENSG00000277161	6.00467	5.68046	6.64963	4.71299	5.56211	4.11939	1.99586	1.86032	1.6787	2.27258	1.58974	2.697	PIGW	17	36534987	36539310	+	2832	protein_coding	- && sp|Q7Z7B1|PIGW_HUMAN Phosphatidylinositol-glycan biosynthesis class W protein OS=Homo sapiens OX=9606 GN=PIGW PE=1 SV=1 && PF06423:GWT1	-
ENSG00000250251	0.616147	0.538146	0.435728	0.289525	0.404712	0.401434	0.778169	0.834679	0.830724	1.25782	1.14719	1.02958	PKD1P6	16	15125242	15154564	-	4769	transcribed_unprocessed_pseudogene	- && sp|P98161|PKD1_HUMAN Polycystin-1 OS=Homo sapiens OX=9606 GN=PKD1 PE=1 SV=3 && -	-
ENSG00000105048	1.59322	1.77241	1.65484	2.55211	2.67376	2.48452	3.2063	3.78467	2.67088	4.83602	5.56714	5.35992	TNNT1	19	55132698	55149206	-	2119	protein_coding	- && sp|P13805|TNNT1_HUMAN Troponin T, slow skeletal muscle OS=Homo sapiens OX=9606 GN=TNNT1 PE=1 SV=4 && PF00992:Troponin	-
ENSG00000164007	1.31912	1.16433	1.06366	0.958318	0.967958	0.880286	0.935182	0.84508	0.879894	2.04698	2.46816	2.20308	CLDN19	1	42733093	42740254	-	3602	protein_coding	- && sp|Q8N6F1|CLD19_HUMAN Claudin-19 OS=Homo sapiens OX=9606 GN=CLDN19 PE=1 SV=2 && PF00822:PMP-22/EMP/MP20/Claudin family	-
ENSG00000116014	1.90927	1.16195	0.972112	3.58277	3.95186	3.76153	1.33332	1.89285	2.16895	1.27215	1.63801	1.18795	KISS1R	19	917287	921005	+	1670	protein_coding	- && sp|Q969F8|KISSR_HUMAN KiSS-1 receptor OS=Homo sapiens OX=9606 GN=KISS1R PE=1 SV=2 && PF00001:7 transmembrane receptor (rhodopsin family)	-
ENSG00000101445	0.0487822	0.0586101	0.0608025	0.04489	0.0291481	0.00933617	0.0890975	0.100487	0.176642	0.380292	0.28459	0.43343	PPP1R16B	20	38805697	38923024	+	6408	protein_coding	- && sp|Q96T49|PP16B_HUMAN Protein phosphatase 1 regulatory inhibitor subunit 16B OS=Homo sapiens OX=9606 GN=PPP1R16B PE=1 SV=1 && PF12796:Ankyrin repeats (3 copies)	-
ENSG00000203724	3.18569	3.8873	3.3089	5.67981	7.13814	6.478	1.90918	1.11856	3.24436	1.69147	1.5427	1.73747	C1orf53	1	197902630	197907367	+	628	protein_coding	- && sp|Q5VUE5|CA053_HUMAN Uncharacterized protein C1orf53 OS=Homo sapiens OX=9606 GN=C1orf53 PE=1 SV=1 && PF17653:Family of unknown function (DUF5522)	-
ENSG00000123999	1.98716	2.02785	2.02432	5.06385	6.20321	5.0099	4.36229	4.79468	4.80859	1.8333	2.75192	2.21306	INHA	2	219569162	219575711	+	1636	protein_coding	- && sp|P05111|INHA_HUMAN Inhibin alpha chain OS=Homo sapiens OX=9606 GN=INHA PE=1 SV=1 && PF00019:Transforming growth factor beta like domain	-
ENSG00000131620	0.259333	0.22969	0.372964	1.16567	1.27143	1.24081	0.473655	0.522995	0.505644	0.388786	0.481881	0.593453	ANO1	11	69985907	70189530	+	6268	protein_coding	- && sp|Q5XXA6|ANO1_HUMAN Anoctamin-1 OS=Homo sapiens OX=9606 GN=ANO1 PE=1 SV=1 && PF16178:Dimerisation domain of Ca+-activated chloride-channel, anoctamin|PF04547:Calcium-activated chloride channel	-
ENSG00000240216	0.889954	0.954685	1.08944	1.41853	1.36106	1.09494	0.711131	0.699361	0.733705	0.365316	0.333186	0.479075	CPHL1P	3	149229356	149291800	-	3934	transcribed_unitary_pseudogene	- && sp|Q61147|CERU_MOUSE Ceruloplasmin OS=Mus musculus OX=10090 GN=Cp PE=1 SV=2 && PF07732:Multicopper oxidase	-
ENSG00000164251	0.789492	0.790456	0.576234	3.61287	3.52738	3.5324	1.63681	1.25867	1.46802	1.30088	1.24482	2.06512	F2RL1	5	76818933	76835315	+	2930	protein_coding	- && sp|P55085|PAR2_HUMAN Proteinase-activated receptor 2 OS=Homo sapiens OX=9606 GN=F2RL1 PE=1 SV=1 && PF00001:7 transmembrane receptor (rhodopsin family)	-
ENSG00000185090	1.57718	1.49488	1.52896	2.05122	1.80101	1.56961	0.61453	0.964804	0.723393	0.651541	0.632574	0.467108	MANEAL	1	37793847	37801137	+	2973	protein_coding	- && sp|Q5VSG8|MANEL_HUMAN Glycoprotein endo-alpha-1,2-mannosidase-like protein OS=Homo sapiens OX=9606 GN=MANEAL PE=2 SV=1 && PF16317:Glycosyl hydrolase family 99	-
ENSG00000010932	0.138854	0.052134	0.216337	0.718738	0.795108	0.59793	0.221908	0.0325031	0.0942743	0.0346946	0.158215	0.0413077	FMO1	1	171248471	171285978	+	3602	protein_coding	- && sp|Q01740|FMO1_HUMAN Dimethylaniline monooxygenase [N-oxide-forming] 1 OS=Homo sapiens OX=9606 GN=FMO1 PE=1 SV=3 && PF00743:Flavin-binding monooxygenase-like	-
ENSG00000241316	0.354137	0.534668	0.437896	0.625899	0.587785	0.521771	0.328537	0.200004	0.254433	0.196635	0.215208	0.236345	SUCLG2-DT	3	67654669	67947713	+	11122	lncRNA	- && sp|Q8NHA8|OR1FC_HUMAN Olfactory receptor 1F12 OS=Homo sapiens OX=9606 GN=OR1F12 PE=3 SV=1 && -	-
ENSG00000150782	0.911989	0.744899	0.872475	2.00972	2.10323	2.021	0.942429	1.03369	0.5866	0.767569	0.700059	0.590212	IL18	11	112143253	112164096	-	2605	protein_coding	- && sp|Q14116|IL18_HUMAN Interleukin-18 OS=Homo sapiens OX=9606 GN=IL18 PE=1 SV=1 && PF00340:Interleukin-1 / 18	-
ENSG00000168778	1.43286	1.06676	1.20843	0.788868	0.658582	0.972688	1.01773	1.10081	1.26385	1.82375	1.80847	1.81677	TCTN2	12	123671110	123708399	+	5105	protein_coding	- && sp|Q96GX1|TECT2_HUMAN Tectonic-2 OS=Homo sapiens OX=9606 GN=TCTN2 PE=2 SV=1 && -	-
ENSG00000162650	1.78725	1.73171	1.44917	0.923128	0.964566	0.926854	1.42155	1.803	1.78494	1.84389	2.07061	1.88435	ATXN7L2	1	109483479	109492804	+	5422	protein_coding	- && sp|Q5T6C5|AT7L2_HUMAN Ataxin-7-like protein 2 OS=Homo sapiens OX=9606 GN=ATXN7L2 PE=1 SV=1 && -	-
ENSG00000262445	6.89867	8.13023	5.52338	8.79497	8.37295	10.3836	4.59374	6.05566	5.5295	3.44744	4.0613	4.04756	ENSG00000262445	17	1995614	2003671	+	870	lncRNA	- && - && -	-
ENSG00000176845	1.36062	1.10829	1.36533	0.891296	0.528215	0.706174	1.51632	1.61946	2.02501	2.25877	2.2493	1.90264	METRNL	17	83079609	83095122	+	2711	protein_coding	- && sp|Q641Q3|METRL_HUMAN Meteorin-like protein OS=Homo sapiens OX=9606 GN=METRNL PE=2 SV=1 && -	-
ENSG00000230882	3.36298	3.02679	2.63836	1.21811	1.67453	1.54059	1.81327	2.44537	2.04037	3.48628	3.09813	2.82397	ENSG00000230882	7	76071469	76074963	-	3495	processed_pseudogene	- && - && -	-
ENSG00000063660	0.316335	0.355111	0.308655	0.149958	0.229109	0.201806	0.166326	0.170534	0.147521	0.708967	0.620398	0.722432	GPC1	2	240435663	240468076	+	6522	protein_coding	- && sp|P35052|GPC1_HUMAN Glypican-1 OS=Homo sapiens OX=9606 GN=GPC1 PE=1 SV=2 && -	-
ENSG00000124813	0.824228	0.710618	0.665859	0.435415	0.539611	0.467392	0.724822	0.685993	0.732321	1.06023	1.16177	1.01712	RUNX2	6	45328157	45664349	+	8192	protein_coding	- && sp|Q13950|RUNX2_HUMAN Runt-related transcription factor 2 OS=Homo sapiens OX=9606 GN=RUNX2 PE=1 SV=2 && PF00853:Runt domain	Runt
ENSG00000169857	1.54542	1.42227	1.16741	1.3072	1.49238	1.34441	0.940869	0.672347	0.890274	0.405645	0.540722	0.470582	AVEN	15	33858782	34075155	-	4005	protein_coding	- && sp|Q9NQS1|AVEN_HUMAN Cell death regulator Aven OS=Homo sapiens OX=9606 GN=AVEN PE=1 SV=1 && -	-
ENSG00000188042	1.28411	1.34764	0.932034	0.839973	0.70873	0.799459	0.861844	0.999536	0.910354	2.05654	1.86156	1.7551	ARL4C	2	234493041	234497081	-	4041	protein_coding	- && sp|P56559|ARL4C_HUMAN ADP-ribosylation factor-like protein 4C OS=Homo sapiens OX=9606 GN=ARL4C PE=1 SV=1 && -	-
ENSG00000182902	1.11004	1.1114	1.12552	1.64166	1.85557	1.73244	1.36368	1.15072	1.32787	0.805661	0.770938	0.723353	SLC25A18	22	17563450	17590995	+	4731	protein_coding	- && sp|Q9H1K4|GHC2_HUMAN Mitochondrial glutamate carrier 2 OS=Homo sapiens OX=9606 GN=SLC25A18 PE=1 SV=1 && -	-
ENSG00000214960	0.564959	0.835419	0.568753	0.719837	0.62321	0.665382	0.198435	0.276699	0.141628	0.260607	0.190149	0.165484	CRPPA	7	16087525	16502504	-	7193	protein_coding	- && sp|A4D126|ISPD_HUMAN D-ribitol-5-phosphate cytidylyltransferase OS=Homo sapiens OX=9606 GN=CRPPA PE=1 SV=2 && -	-
ENSG00000129757	0.8067	0.807684	0.576055	0.208782	0.30126	0.217111	1.059	1.25101	1.4149	1.20939	1.53963	1.07993	CDKN1C	11	2883213	2885775	-	2480	protein_coding	- && sp|P49918|CDN1C_HUMAN Cyclin-dependent kinase inhibitor 1C OS=Homo sapiens OX=9606 GN=CDKN1C PE=1 SV=1 && PF02234:Cyclin-dependent kinase inhibitor	-
ENSG00000180739	0.579914	0.759275	0.532841	0.492595	0.555302	0.618965	0.753644	0.647406	0.666311	1.7165	1.78917	1.75173	S1PR5	19	10512742	10517931	-	2803	protein_coding	- && sp|Q9H228|S1PR5_HUMAN Sphingosine 1-phosphate receptor 5 OS=Homo sapiens OX=9606 GN=S1PR5 PE=1 SV=1 && PF00001:7 transmembrane receptor (rhodopsin family)	-
ENSG00000115844	0.441906	0.379239	0.240427	0.23237	0.125736	0.241641	1.05693	1.08367	0.895326	1.13571	0.901546	1.13517	DLX2	2	172099438	172102900	-	2971	protein_coding	- && sp|Q07687|DLX2_HUMAN Homeobox protein DLX-2 OS=Homo sapiens OX=9606 GN=DLX2 PE=1 SV=2 && PF00046:Homeodomain|PF12413:Homeobox protein distal-less-like N terminal	Homeobox
ENSG00000178053	0.234343	0.150833	0.260792	0.246451	0.200033	0.0320354	0.428011	0.423167	0.439434	0.869937	0.976522	0.87641	MLF1	3	158571163	158607252	+	3735	protein_coding	- && sp|P58340|MLF1_HUMAN Myeloid leukemia factor 1 OS=Homo sapiens OX=9606 GN=MLF1 PE=1 SV=1 && PF10248:Myelodysplasia-myeloid leukemia factor 1-interacting protein	-
ENSG00000152669	0.287941	0.324329	0.523385	0.198725	0.322593	0.275538	0.690251	0.741414	1.07523	1.58281	1.60764	1.59898	CCNO	5	55231152	55233608	-	1737	protein_coding	- && sp|P22674|CCNO_HUMAN Cyclin-O OS=Homo sapiens OX=9606 GN=CCNO PE=1 SV=2 && -	-
ENSG00000104888	0.0626341	0.0209035	0.0216855	0.0768489	0.0311874	0.0399574	0.285993	0.234582	0.23625	0.521664	0.352079	0.380941	SLC17A7	19	49429401	49442360	-	5989	protein_coding	- && sp|Q9P2U7|VGLU1_HUMAN Vesicular glutamate transporter 1 OS=Homo sapiens OX=9606 GN=SLC17A7 PE=2 SV=1 && PF07690:Major Facilitator Superfamily	-
ENSG00000101928	4.09114	4.14322	3.49229	1.68763	1.89661	2.24995	8.39549	7.81534	8.17332	3.9949	3.64354	4.66311	MOSPD1	X	134887632	134915257	-	2659	protein_coding	- && sp|Q9UJG1|MSPD1_HUMAN Motile sperm domain-containing protein 1 OS=Homo sapiens OX=9606 GN=MOSPD1 PE=1 SV=1 && PF00635:MSP (Major sperm protein) domain	-
ENSG00000248008	1.45638	1.35293	1.43473	1.53361	1.42045	1.22124	0.575873	0.407686	0.693179	0.45018	0.369527	0.595543	NRAV	12	120488079	120495954	-	4164	lncRNA	- && sp|Q9NV72|ZN701_HUMAN Zinc finger protein 701 OS=Homo sapiens OX=9606 GN=ZNF701 PE=1 SV=3 && -	-
ENSG00000171631	0.208823	0.191655	0.228949	0.325607	0.363927	0.410757	0.100648	0.157506	0.0840171	0.0811643	0.111039	0.0966351	P2RY6	11	73264498	73305103	+	10778	protein_coding	- && sp|Q15077|P2RY6_HUMAN P2Y purinoceptor 6 OS=Homo sapiens OX=9606 GN=P2RY6 PE=1 SV=1 && PF00001:7 transmembrane receptor (rhodopsin family)	-
novel.138	0.496184	0.560892	0.681623	1.59072	2.1678	1.97583	0.877015	1.18395	1.14467	0.639887	0.627377	0.926925	-	9	136691730	136696888	-	3906	-	- && - && -	-
ENSG00000278962	1.12821	1.18469	1.5434	1.36737	1.78122	1.52725	2.28676	1.80355	2.49102	3.19025	3.96316	3.75469	ENSG00000278962	2	112188364	112190635	+	2272	TEC	- && - && -	-
ENSG00000185100	0.399726	0.302864	0.347857	0.387715	0.398071	0.485888	1.05565	1.03177	0.889967	1.05815	1.27037	1.03702	ADSS1	14	104724174	104747325	+	5787	protein_coding	- && sp|Q8N142|PURA1_HUMAN Adenylosuccinate synthetase isozyme 1 OS=Homo sapiens OX=9606 GN=ADSS1 PE=1 SV=1 && PF00709:Adenylosuccinate synthetase	-
ENSG00000289574	1.0288	0.831966	0.986386	1.09236	0.669891	0.984482	3.64966	3.03805	3.11636	2.88696	2.74125	3.54711	ENSG00000289574	3	179370392	179371971	+	1580	lncRNA	- && sp|Q8NHA8|OR1FC_HUMAN Olfactory receptor 1F12 OS=Homo sapiens OX=9606 GN=OR1F12 PE=3 SV=1 && -	-
ENSG00000256673	11.4098	11.2672	8.11714	7.3352	7.0043	8.07654	8.27858	8.34167	7.78195	17.652	18.379	17.9788	ENSG00000256673	12	9398355	9414851	-	400	unprocessed_pseudogene	- && sp|Q6IE37|OVOS1_HUMAN Ovostatin homolog 1 OS=Homo sapiens OX=9606 GN=OVOS1 PE=2 SV=2 && -	-
ENSG00000187676	1.61581	1.6316	1.44878	1.86814	1.88418	1.53299	0.479249	0.711198	0.6626	0.800558	0.579082	0.821684	B3GLCT	13	31199975	31332276	+	4527	protein_coding	- && sp|Q6Y288|B3GLT_HUMAN Beta-1,3-glucosyltransferase OS=Homo sapiens OX=9606 GN=B3GLCT PE=1 SV=2 && PF02434:Fringe-like	-
ENSG00000178947	0.0597698	0.0957484	0.0620813	0.0110002	0.0833313	0.0686343	0.120082	0.201469	0.281357	0.346475	0.51214	0.578472	SMIM10L2A	X	135421944	135428075	+	5230	protein_coding	- && sp|P0DMW4|SIL2A_HUMAN Small integral membrane protein 10-like protein 2A OS=Homo sapiens OX=9606 GN=SMIM10L2A PE=4 SV=1 && -	-
ENSG00000256663	10.1929	11.0851	10.5414	6.30698	6.56294	7.3574	1.60488	1.48093	1.23294	3.11766	3.60438	2.75344	ENSG00000256663	12	20551590	20553012	+	1423	processed_pseudogene	- && sp|Q96T88|UHRF1_HUMAN E3 ubiquitin-protein ligase UHRF1 OS=Homo sapiens OX=9606 GN=UHRF1 PE=1 SV=1 && PF02182:SAD/SRA domain	-
ENSG00000163319	2.46685	2.36695	2.45549	2.04539	2.27751	2.22535	1.06772	1.203	1.20961	1.00161	1.04234	1.19253	MRPS18C	4	83455932	83469735	+	4866	protein_coding	- && sp|Q9Y3D5|RT18C_HUMAN 28S ribosomal protein S18c, mitochondrial OS=Homo sapiens OX=9606 GN=MRPS18C PE=1 SV=1 && -	-
ENSG00000161544	1.06735	0.727591	0.896335	1.60911	1.8997	1.56465	0.622161	0.893061	0.740086	0.61282	0.496818	0.468404	CYGB	17	76527356	76551175	-	2753	protein_coding	- && sp|Q8WWM9|CYGB_HUMAN Cytoglobin OS=Homo sapiens OX=9606 GN=CYGB PE=1 SV=1 && PF00042:Globin	-
ENSG00000115266	0.341419	0.435964	0.354623	0.305071	0.335078	0.492436	0.501575	0.583759	0.573351	0.845661	0.811876	0.812548	APC2	19	1446302	1473244	+	12635	protein_coding	- && sp|O95996|APCL_HUMAN Adenomatous polyposis coli protein 2 OS=Homo sapiens OX=9606 GN=APC2 PE=1 SV=1 && PF16629:Armadillo-associated region on APC|PF05924:SAMP Motif|PF18797:Adenomatous polyposis coli (APC) repeat|PF11414:Adenomatous polyposis coli tumour suppressor protein|PF05923:APC repeat|PF00514:Armadillo/beta-catenin-like repeat|PF05956:APC basic domain|PF16689:Coiled-coil N-terminus of…	-
ENSG00000168970	0.493029	0.406051	0.479058	0.526868	0.443473	0.525058	1.00941	0.945603	1.19498	1.18421	1.15979	0.990422	JMJD7-PLA2G4B	15	41828095	41848155	+	7862	protein_coding	- && sp|P0C869|PA24B_HUMAN Cytosolic phospholipase A2 beta OS=Homo sapiens OX=9606 GN=PLA2G4B PE=1 SV=2 && PF01735:Lysophospholipase catalytic domain	-
ENSG00000043591	0.761175	0.453143	0.427358	0.170378	0.102436	0.118117	0.507249	0.500819	0.540074	1.23366	0.637589	0.848646	ADRB1	10	114043866	114046904	+	3039	protein_coding	- && sp|P08588|ADRB1_HUMAN Beta-1 adrenergic receptor OS=Homo sapiens OX=9606 GN=ADRB1 PE=1 SV=2 && -	-
ENSG00000214872	0.700806	1.36639	1.18764	2.95292	2.60796	2.82366	2.55995	3.62625	2.6712	5.89828	5.44676	6.0277	SMTNL1	11	57537595	57550272	+	1695	protein_coding	- && sp|A8MU46|SMTL1_HUMAN Smoothelin-like protein 1 OS=Homo sapiens OX=9606 GN=SMTNL1 PE=1 SV=2 && PF00307:Calponin homology (CH) domain	-
ENSG00000275793	0.102407	0.102532	0.106367	0.0376944	0	0.0587972	0.168335	0.115062	0.0834339	0.378697	0.410733	0.316835	RIMBP3	22	18605815	18611919	-	6105	protein_coding	- && sp|Q9UFD9|RIM3A_HUMAN RIMS-binding protein 3A OS=Homo sapiens OX=9606 GN=RIMBP3 PE=1 SV=4 && PF07653:Variant SH3 domain|PF14604:Variant SH3 domain	-
ENSG00000152154	0.80931	0.658367	0.577919	0.442188	0.654843	0.411426	2.56367	2.36804	2.33527	1.5419	2.0518	1.74552	TMEM178A	2	39664982	39717963	+	2472	protein_coding	- && sp|Q8NBL3|T178A_HUMAN Transmembrane protein 178A OS=Homo sapiens OX=9606 GN=TMEM178A PE=2 SV=1 && PF13903:PMP-22/EMP/MP20/Claudin tight junction	-
ENSG00000107281	2.82716	1.86406	1.7428	2.22087	1.30472	1.58363	3.10657	4.08905	4.18228	3.92828	3.66659	3.71976	NPDC1	9	137039463	137046179	-	2720	protein_coding	- && sp|Q9NQX5|NPDC1_HUMAN Neural proliferation differentiation and control protein 1 OS=Homo sapiens OX=9606 GN=NPDC1 PE=1 SV=2 && PF06809:Neural proliferation differentiation control-1 protein (NPDC1)	-
ENSG00000124102	1.81544	2.95369	2.47492	4.07207	6.44073	5.86318	0.828946	0.637438	0.719006	0.793819	1.34457	0.900124	PI3	20	45174902	45176544	+	551	protein_coding	- && sp|P19957|ELAF_HUMAN Elafin OS=Homo sapiens OX=9606 GN=PI3 PE=1 SV=3 && PF00095:WAP-type (Whey Acidic Protein) 'four-disulfide core'|PF10511:Trappin protein transglutaminase binding domain	-
ENSG00000122176	1.91638	1.83619	1.81927	0.701598	0.636148	0.808462	2.95442	3.00987	3.65617	2.14187	1.87835	1.83086	FMOD	1	203340628	203351758	-	3034	protein_coding	- && sp|Q06828|FMOD_HUMAN Fibromodulin OS=Homo sapiens OX=9606 GN=FMOD PE=1 SV=2 && PF13855:Leucine rich repeat|PF01462:Leucine rich repeat N-terminal domain	-
ENSG00000172318	1.26107	1.18771	1.13224	0.3147	0.276713	0.184081	0.790528	0.80052	0.561123	0.961307	0.711147	0.864765	B3GALT1	2	167293001	167874045	+	5850	protein_coding	- && sp|Q7JK24|B3GT1_GORGO Beta-1,3-galactosyltransferase 1 OS=Gorilla gorilla gorilla OX=9595 GN=B3GALT1 PE=3 SV=1 && -	-
ENSG00000043355	1.17817	1.21766	1.14479	0.996738	0.984055	0.945581	2.18657	2.06396	1.80626	2.07017	2.2865	2.51753	ZIC2	13	99981784	99986765	+	3290	protein_coding	- && sp|O95409|ZIC2_HUMAN Zinc finger protein ZIC 2 OS=Homo sapiens OX=9606 GN=ZIC2 PE=1 SV=2 && PF18366:Zic proteins zinc finger domain	zf-C2H2
ENSG00000215156	0.486531	0.539317	0.28877	0.975373	0.62295	1.03091	2.42783	2.37536	2.92575	2.01452	2.21748	2.20553	ENSG00000215156	5	34190056	34193653	+	3598	processed_pseudogene	- && sp|A6NNC1|P12LL_HUMAN Putative POM121-like protein 1-like OS=Homo sapiens OX=9606 PE=5 SV=3 && PF15229:POM121 family	-
ENSG00000122877	0.0505955	0.101315	0.0350348	0.0620782	0.0167954	0.0645548	0.231024	0.0947473	0.091604	0.589958	0.538069	0.588686	EGR2	10	62811996	62819167	-	3707	protein_coding	- && sp|P11161|EGR2_HUMAN E3 SUMO-protein ligase EGR2 OS=Homo sapiens OX=9606 GN=EGR2 PE=1 SV=3 && PF00096:Zinc finger, C2H2 type|PF11928:Early growth response N-terminal domain	zf-C2H2
ENSG00000267709	0.789384	0.737658	0.710591	0.871682	0.419262	0.453229	1.48982	2.06953	1.76267	2.62984	3.02215	2.67188	ENSG00000267709	19	5847467	5858239	+	1188	lncRNA	- && sp|Q1W209|ESRG_HUMAN Embryonic stem cell-related gene protein OS=Homo sapiens OX=9606 GN=ESRG PE=2 SV=2 && -	-
ENSG00000132334	0.268107	0.23488	0.243666	0.221016	0.216935	0.229834	0.357059	0.271954	0.353946	0.62524	0.549882	0.536158	PTPRE	10	127907103	128085855	+	11193	protein_coding	- && sp|P23469|PTPRE_HUMAN Receptor-type tyrosine-protein phosphatase epsilon OS=Homo sapiens OX=9606 GN=PTPRE PE=1 SV=1 && PF00102:Protein-tyrosine phosphatase	-
ENSG00000178752	0.488432	0.611285	0.670388	1.04339	0.712242	0.901399	1.38592	1.50265	1.53176	2.24904	2.01943	2.0896	ERFE	2	238158970	238168900	+	3584	protein_coding	- && sp|Q4G0M1|ERFE_HUMAN Erythroferrone OS=Homo sapiens OX=9606 GN=ERFE PE=2 SV=2 && -	-
ENSG00000167034	1.35414	1.52765	1.64423	0.614272	0.569802	0.43802	1.1147	1.07147	1.03592	1.67745	1.44298	1.67945	NKX3-1	8	23678697	23682938	-	3278	protein_coding	- && sp|Q99801|NKX31_HUMAN Homeobox protein Nkx-3.1 OS=Homo sapiens OX=9606 GN=NKX3-1 PE=1 SV=2 && -	Homeobox
ENSG00000132026	0.163418	0.186992	0.121242	0.30076	0.255737	0.312758	0.341112	0.218589	0.443807	1.2133	1.21299	1.29641	RTBDN	19	12825478	12835428	-	2678	protein_coding	- && sp|Q9BSG5|RTBDN_HUMAN Retbindin OS=Homo sapiens OX=9606 GN=RTBDN PE=1 SV=2 && -	-
ENSG00000160111	0.153309	0.0798178	0.159238	0.265224	0.189316	0.176046	0.526415	0.413412	0.499621	0.533221	0.631661	0.578913	CPAMD8	19	16892951	17026815	-	10195	protein_coding	- && sp|Q8IZJ3|CPMD8_HUMAN C3 and PZP-like alpha-2-macroglobulin domain-containing protein 8 OS=Homo sapiens OX=9606 GN=CPAMD8 PE=1 SV=2 && -	-
ENSG00000165300	0.00854789	0.0142639	0	0.00786587	0.0028375	0.00545312	0.0416324	0.0346821	0.0335315	0.116757	0.0805152	0.081373	SLITRK5	13	87671371	87696272	+	21942	protein_coding	- && sp|O94991|SLIK5_HUMAN SLIT and NTRK-like protein 5 OS=Homo sapiens OX=9606 GN=SLITRK5 PE=1 SV=2 && PF13855:Leucine rich repeat	-
ENSG00000006638	0.574991	0.309989	0.505347	0.223856	0.264282	0.0846497	0.666463	0.993925	0.480476	1.08304	1.06842	0.964919	TBXA2R	19	3594507	3606875	-	2827	protein_coding	- && sp|P21731|TA2R_HUMAN Thromboxane A2 receptor OS=Homo sapiens OX=9606 GN=TBXA2R PE=1 SV=3 && PF00001:7 transmembrane receptor (rhodopsin family)	-
ENSG00000006377	1.61516	1.83517	1.41372	1.48629	1.42774	1.35456	2.18762	2.15801	2.34927	2.97461	2.7957	2.86495	DLX6	7	97005553	97011040	+	3445	protein_coding	- && sp|P56179|DLX6_HUMAN Homeobox protein DLX-6 OS=Homo sapiens OX=9606 GN=DLX6 PE=2 SV=2 && PF00046:Homeodomain	Homeobox
ENSG00000108813	0.691318	0.662068	0.483906	0.456376	0.374161	0.316389	0.507804	0.591009	0.612216	1.20163	1.13704	1.16839	DLX4	17	49968588	49974959	+	4160	protein_coding	- && sp|Q92988|DLX4_HUMAN Homeobox protein DLX-4 OS=Homo sapiens OX=9606 GN=DLX4 PE=1 SV=4 && PF00046:Homeodomain	Homeobox
ENSG00000247679	0.612076	0.656597	0.681158	0.42243	0.435388	0.753057	0.938252	0.777778	1.08838	1.5075	2.03248	1.69947	ENSG00000247679	5	177611240	177619754	+	2860	lncRNA	- && - && -	-
ENSG00000257704	3.05517	4.0288	3.25072	1.57713	3.04252	3.35141	6.94106	5.93055	4.45213	6.92622	8.49064	7.27105	INAFM1	19	47274885	47275723	+	839	protein_coding	- && sp|C9JVW0|INAM1_HUMAN Putative transmembrane protein INAFM1 OS=Homo sapiens OX=9606 GN=INAFM1 PE=4 SV=1 && PF15018:TRP-interacting helix	-
ENSG00000285793	2.45339	2.28698	1.99176	2.90639	1.93774	2.13183	5.04752	4.51511	6.10124	4.93228	5.0897	4.51897	ANAPC1P2	2	87030675	87076429	-	2217	lncRNA	- && sp|Q9H1A4|APC1_HUMAN Anaphase-promoting complex subunit 1 OS=Homo sapiens OX=9606 GN=ANAPC1 PE=1 SV=1 && -	-
ENSG00000102109	4.1586	4.39759	2.62078	2.40787	3.7226	4.20304	3.371	4.50629	3.08782	7.56544	7.36856	7.63598	PCSK1N	X	48831096	48835610	-	1338	protein_coding	- && sp|Q9UHG2|PCS1N_HUMAN ProSAAS OS=Homo sapiens OX=9606 GN=PCSK1N PE=1 SV=1 && PF07259:ProSAAS precursor	-
ENSG00000078401	0.491552	0.799746	0.446742	1.52662	1.95807	1.58753	0.280559	0.431484	0.41717	0.460577	0.448072	0.341207	EDN1	6	12290361	12297194	+	2035	protein_coding	- && sp|P05305|EDN1_HUMAN Endothelin-1 OS=Homo sapiens OX=9606 GN=EDN1 PE=1 SV=1 && PF00322:Endothelin family	-
ENSG00000172819	1.02431	1.03777	1.19058	0.85281	1.0565	0.875164	1.33631	1.41578	1.39089	1.71843	1.98968	2.06049	RARG	12	53210567	53232980	-	5127	protein_coding	- && sp|P13631|RARG_HUMAN Retinoic acid receptor gamma OS=Homo sapiens OX=9606 GN=RARG PE=1 SV=1 && PF00105:Zinc finger, C4 type (two domains)|PF00104:Ligand-binding domain of nuclear hormone receptor	THR-like
ENSG00000166166	5.57756	5.05901	5.06659	2.95077	3.44493	2.78953	2.8396	2.78406	2.74448	1.4179	1.62978	1.40296	TRMT61A	14	103529196	103537073	+	3217	protein_coding	- && sp|Q96FX7|TRM61_HUMAN tRNA (adenine(58)-N(1))-methyltransferase catalytic subunit TRMT61A OS=Homo sapiens OX=9606 GN=TRMT61A PE=1 SV=1 && PF08704:tRNA methyltransferase complex GCD14 subunit	-
ENSG00000170390	0.580455	0.566989	0.485264	1.61545	1.74825	1.55797	0.853302	0.980936	1.16627	0.778232	0.542017	0.741257	DCLK2	4	150078445	150257438	+	4416	protein_coding	- && sp|Q8N568|DCLK2_HUMAN Serine/threonine-protein kinase DCLK2 OS=Homo sapiens OX=9606 GN=DCLK2 PE=1 SV=4 && -	-
ENSG00000228549	0.20884	0.28513	0.177478	0.192178	0.0945345	0.0726708	0.294744	0.195542	0.171868	0.740028	0.796084	0.783187	ENSG00000228549	1	16870945	16883659	+	3293	lncRNA	- && - && -	-
ENSG00000175946	0.05713	0.0190666	0.0791192	0.227811	0.0568935	0.218676	1.07822	1.08767	0.810238	0.704216	1.07625	1.01218	KLHL38	8	123644442	123653801	-	3283	protein_coding	- && sp|Q2WGJ6|KLH38_HUMAN Kelch-like protein 38 OS=Homo sapiens OX=9606 GN=KLHL38 PE=1 SV=3 && PF07707:BTB And C-terminal Kelch|PF01344:Kelch motif|PF00651:BTB/POZ domain	ZBTB
ENSG00000279520	2.4225	2.19224	2.4678	1.11461	1.67018	1.15908	4.55218	4.75458	4.93423	4.37674	3.39727	3.88053	ENSG00000279520	16	2516658	2517999	+	1342	TEC	- && - && -	-
ENSG00000188626	0.110244	0.331135	0.125958	0.740568	0.702639	0.717366	0.382571	0.103223	0.099799	0.26444	0.140689	0.218642	GOLGA8M	15	28698583	28738384	-	5671	protein_coding	- && sp|H3BSY2|GOG8M_HUMAN Golgin subfamily A member 8M OS=Homo sapiens OX=9606 GN=GOLGA8M PE=3 SV=1 && PF15070:Putative golgin subfamily A member 2-like protein 5	-
ENSG00000286714	5.52891	7.45185	6.29492	9.5885	11.8591	8.85184	6.31137	4.3804	5.29384	3.50681	3.48914	4.30177	ENSG00000286714	3	149224138	149226334	+	588	lncRNA	- && - && -	-
ENSG00000020181	0.0706033	0.0530171	0.0825005	0.0568488	0.0351555	0.0591168	0.0483571	0.132215	0.119839	0.361643	0.297657	0.357064	ADGRA2	8	37784191	37844896	+	7084	protein_coding	- && sp|Q96PE1|AGRA2_HUMAN Adhesion G protein-coupled receptor A2 OS=Homo sapiens OX=9606 GN=ADGRA2 PE=1 SV=2 && -	-
ENSG00000167183	0.65637	0.492878	0.383487	3.13325	3.1457	3.72932	0.936576	0.99868	0.74273	0.943014	1.30881	1.20412	PRR15L	17	47951967	47957883	-	1524	protein_coding	- && sp|Q9BU68|PR15L_HUMAN Proline-rich protein 15-like protein OS=Homo sapiens OX=9606 GN=PRR15L PE=3 SV=1 && PF15321:ATPase family AAA domain containing 4	-
ENSG00000154134	0.376136	0.268997	0.120926	0.115375	0.0356742	0.111408	0.179926	0.184477	0.162143	0.456486	0.359193	0.525736	ROBO3	11	124865432	124881471	+	6981	protein_coding	- && sp|Q96MS0|ROBO3_HUMAN Roundabout homolog 3 OS=Homo sapiens OX=9606 GN=ROBO3 PE=1 SV=2 && PF07679:Immunoglobulin I-set domain|PF00041:Fibronectin type III domain|PF13927:Immunoglobulin domain	-
ENSG00000111981	0.60358	0.740776	0.84938	0.215002	0.523523	0.391264	3.52057	2.82572	3.13737	1.08974	1.4021	1.60637	ULBP1	6	149963943	149973715	+	3211	protein_coding	- && sp|Q9BZM6|ULBP1_HUMAN UL16-binding protein 1 OS=Homo sapiens OX=9606 GN=ULBP1 PE=1 SV=1 && PF00129:Class I Histocompatibility antigen, domains alpha 1 and 2	-
ENSG00000186994	0.369591	0.701132	0.707156	0.805506	1.1623	0.986555	1.22572	1.73028	1.42635	2.23577	2.90797	2.03696	KANK3	19	8322584	8343262	-	3214	protein_coding	- && sp|Q6NY19|KANK3_HUMAN KN motif and ankyrin repeat domain-containing protein 3 OS=Homo sapiens OX=9606 GN=KANK3 PE=1 SV=1 && PF12075:KN motif|PF12796:Ankyrin repeats (3 copies)	-
ENSG00000184378	6.51008	4.83233	5.86804	5.61194	4.80646	4.33212	1.02502	1.4363	1.18543	1.49575	2.52376	2.22607	ACTRT3	3	169766921	169769561	-	1671	protein_coding	- && sp|Q9BYD9|ACTT3_HUMAN Actin-related protein T3 OS=Homo sapiens OX=9606 GN=ACTRT3 PE=2 SV=1 && PF00022:Actin	-
ENSG00000213626	1.06222	1.06352	0.745086	0.748969	0.494566	0.554435	0.844059	1.09791	0.874166	1.39254	1.58443	1.48834	LBH	2	30231534	30323730	+	4532	protein_coding	- && sp|Q53QV2|LBH_HUMAN Protein LBH OS=Homo sapiens OX=9606 GN=LBH PE=1 SV=1 && -	-
ENSG00000197177	0.0286983	0.0431	0.0596163	0.290494	0.457272	0.590435	0.117935	0.17466	0.0909277	0.0143413	0.0523197	0.0227665	ADGRA1	10	133087924	133131675	+	4357	protein_coding	- && sp|Q86SQ6|AGRA1_HUMAN Adhesion G protein-coupled receptor A1 OS=Homo sapiens OX=9606 GN=ADGRA1 PE=2 SV=3 && -	-
ENSG00000170667	0.522063	0.265635	0.391134	0.606419	0.877868	0.761648	1.40683	1.21003	1.80518	1.33438	1.83333	1.47331	RASA4B	7	102479976	102517777	-	7305	protein_coding	- && sp|C9J798|RAS4B_HUMAN Ras GTPase-activating protein 4B OS=Homo sapiens OX=9606 GN=RASA4B PE=3 SV=2 && -	-
ENSG00000154997	1.00031	1.06614	0.90493	1.63314	1.81559	1.31232	1.0903	0.861076	1.05159	0.580505	0.705931	0.537566	SEPTIN14	7	55793540	55862755	-	3875	protein_coding	- && sp|Q6ZU15|SEP14_HUMAN Septin-14 OS=Homo sapiens OX=9606 GN=SEPTIN14 PE=1 SV=2 && PF00735:Septin	-
ENSG00000146276	0.630335	0.8304	0.7064	0.854799	0.842473	0.904774	0.272668	0.310629	0.210227	0.232101	0.196567	0.223705	GABRR1	6	89177504	89231278	-	3769	protein_coding	- && sp|P24046|GBRR1_HUMAN Gamma-aminobutyric acid receptor subunit rho-1 OS=Homo sapiens OX=9606 GN=GABRR1 PE=2 SV=2 && PF02931:Neurotransmitter-gated ion-channel ligand binding domain|PF02932:Neurotransmitter-gated ion-channel transmembrane region	-
ENSG00000176971	1.05039	1.15684	1.06919	1.21789	1.29709	1.04535	3.03118	2.93084	3.42315	2.45656	2.64264	2.79982	FIBIN	11	26994112	26997087	+	2976	protein_coding	- && sp|Q8TAL6|FIBIN_HUMAN Fin bud initiation factor homolog OS=Homo sapiens OX=9606 GN=FIBIN PE=1 SV=1 && -	-
ENSG00000130234	0.0385168	0.0257092	0.0533419	0.171311	0.230144	0.184289	0.00586237	0.0120214	0.0348677	0.0128319	0.0117033	0.025463	ACE2	X	15494566	15607236	-	9739	protein_coding	- && sp|Q9BYF1|ACE2_HUMAN Angiotensin-converting enzyme 2 OS=Homo sapiens OX=9606 GN=ACE2 PE=1 SV=2 && PF01401:Angiotensin-converting enzyme|PF16959:Renal amino acid transporter	-
ENSG00000162998	1.70701	1.23435	1.67452	0.47997	0.448596	0.362996	0.606228	0.532769	0.600944	1.37434	1.36152	1.74915	FRZB	2	182833275	182866637	-	2637	protein_coding	- && sp|Q92765|SFRP3_HUMAN Secreted frizzled-related protein 3 OS=Homo sapiens OX=9606 GN=FRZB PE=1 SV=2 && PF01392:Fz domain|PF01759:UNC-6/NTR/C345C module	-
ENSG00000135638	0.411311	0.29742	0.284812	0.452089	0.39823	0.317061	0.292146	0.385119	0.413714	0.93636	1.17686	1.01514	EMX1	2	72916260	72936071	+	5472	protein_coding	- && sp|Q04741|EMX1_HUMAN Homeobox protein EMX1 OS=Homo sapiens OX=9606 GN=EMX1 PE=1 SV=3 && -	-
ENSG00000115461	0.0773514	0	0.0903857	0.00889746	0.0481445	0.0462621	0.105958	0.0633724	0.131293	0.309236	0.326106	0.322157	IGFBP5	2	216672105	216695549	-	6466	protein_coding	- && sp|P24593|IBP5_HUMAN Insulin-like growth factor-binding protein 5 OS=Homo sapiens OX=9606 GN=IGFBP5 PE=1 SV=1 && -	-
ENSG00000181409	0.493436	0.427533	0.45831	0.702929	0.850488	0.599306	0.389954	0.475341	0.416621	0.33668	0.337342	0.350042	AATK	17	81110487	81166221	-	13177	protein_coding	- && sp|Q6ZMQ8|LMTK1_HUMAN Serine/threonine-protein kinase LMTK1 OS=Homo sapiens OX=9606 GN=AATK PE=1 SV=2 && -	-
ENSG00000204923	0.811796	0.812786	0.854585	0.847974	0.753811	0.703344	0.901637	0.760101	1.07253	1.65559	1.36998	1.84498	FBXO48	2	68459422	68467294	-	5699	protein_coding	- && sp|Q5FWF7|FBX48_HUMAN F-box only protein 48 OS=Homo sapiens OX=9606 GN=FBXO48 PE=1 SV=1 && PF12937:F-box-like	-
ENSG00000231013	0.0989542	0.297225	0.185006	0.418871	0.394178	0.246198	0.957887	0.907997	0.949537	1.10768	1.31694	1.28741	SCTR-AS1	2	119476428	119487346	+	3159	lncRNA	- && - && -	-
ENSG00000171234	1.85345	2.27117	2.06879	2.77473	3.08547	3.25603	0.631567	0.569839	0.726232	1.29947	1.31126	1.33868	UGT2B7	4	69051363	69112987	+	2260	protein_coding	- && sp|P16662|UD2B7_HUMAN UDP-glucuronosyltransferase 2B7 OS=Homo sapiens OX=9606 GN=UGT2B7 PE=1 SV=2 && PF00201:UDP-glucoronosyl and UDP-glucosyl transferase	-
ENSG00000141738	0.729999	0.870108	0.974869	1.00763	0.934685	0.731819	1.74598	1.83898	2.07692	2.48411	2.10719	1.75112	GRB7	17	39737927	39747291	+	3597	protein_coding	- && sp|Q14451|GRB7_HUMAN Growth factor receptor-bound protein 7 OS=Homo sapiens OX=9606 GN=GRB7 PE=1 SV=2 && PF00017:SH2 domain|PF08947:BPS (Between PH and SH2)|PF00169:PH domain|PF00788:Ras association (RalGDS/AF-6) domain	-
ENSG00000069696	1.95763	2.16853	1.21135	1.14985	1.32734	2.27188	4.33623	6.39589	6.52306	4.49592	4.10049	4.13032	DRD4	11	637269	640706	+	1501	protein_coding	- && sp|P21917|DRD4_HUMAN D(4) dopamine receptor OS=Homo sapiens OX=9606 GN=DRD4 PE=1 SV=3 && PF00001:7 transmembrane receptor (rhodopsin family)	-
ENSG00000248685	1.48659	1.68685	1.57839	2.37116	1.99036	2.51317	1.26707	1.11354	0.927068	1.13909	1.15936	0.956557	LINC02484	4	34120090	34335351	-	3785	lncRNA	- && - && -	-
ENSG00000184675	0.788276	0.759456	0.695175	0.704852	0.762796	1.11013	0.298813	0.36904	0.255816	0.2973	0.420284	0.294973	AMER1	X	64185117	64205708	-	8407	protein_coding	- && sp|Q5JTC6|AMER1_HUMAN APC membrane recruitment protein 1 OS=Homo sapiens OX=9606 GN=AMER1 PE=1 SV=2 && -	-
ENSG00000164125	0.309423	0.444841	0.304908	0.562168	0.639986	0.539043	0.246343	0.252575	0.208285	0.277535	0.115714	0.113292	GASK1B	4	158124474	158173318	-	7880	protein_coding	- && sp|Q6UWH4|GAK1B_HUMAN Golgi-associated kinase 1B OS=Homo sapiens OX=9606 GN=GASK1B PE=2 SV=1 && PF15051:FAM198 protein	-
ENSG00000171119	1.88212	1.92539	2.1249	2.86149	2.93374	2.54496	5.19373	5.55498	5.29662	5.97042	6.48961	5.06355	NRTN	19	5805067	5828324	+	1528	protein_coding	- && sp|Q99748|NRTN_HUMAN Neurturin OS=Homo sapiens OX=9606 GN=NRTN PE=1 SV=1 && -	-
ENSG00000185585	0.304702	0.268095	0.239762	0.20392	0.30344	0.229727	0.286691	0.328525	0.309268	0.618297	0.866916	0.695864	OLFML2A	9	124777133	124814885	+	6771	protein_coding	- && sp|Q68BL7|OLM2A_HUMAN Olfactomedin-like protein 2A OS=Homo sapiens OX=9606 GN=OLFML2A PE=2 SV=1 && PF02191:Olfactomedin-like domain	-
ENSG00000140853	0.0656184	0.0606448	0.0262139	0.209018	0.301601	0.198036	0.0829716	0.099249	0.0594016	0.0605376	0.046011	0.0480512	NLRC5	16	56989485	57083531	+	12386	protein_coding	- && sp|Q86WI3|NLRC5_HUMAN Protein NLRC5 OS=Homo sapiens OX=9606 GN=NLRC5 PE=1 SV=3 && PF13516:Leucine Rich repeat|PF05729:NACHT domain|PF18461:Atypical caspase recruitment domain|PF17776:NLRC4 helical domain HD2	-
ENSG00000254093	3.61202	2.81278	3.47381	2.70831	3.41944	2.49631	1.46603	1.92065	1.55417	1.15878	1.56497	0.990521	PINX1	8	10764961	10839884	-	2804	protein_coding	- && sp|Q96BK5|PINX1_HUMAN PIN2/TERF1-interacting telomerase inhibitor 1 OS=Homo sapiens OX=9606 GN=PINX1 PE=1 SV=2 && PF01585:G-patch domain	-
ENSG00000176919	1.68238	2.22779	2.59297	5.14383	7.56637	6.38769	2.77539	3.25211	2.89858	3.14594	2.47349	2.49706	C8G	9	136945185	136946975	+	1152	protein_coding	- && sp|P07360|CO8G_HUMAN Complement component C8 gamma chain OS=Homo sapiens OX=9606 GN=C8G PE=1 SV=3 && PF00061:Lipocalin / cytosolic fatty-acid binding protein family	-
ENSG00000278635	9.46868	10.5192	9.16125	7.04218	7.36275	9.30906	11.1344	10.6874	9.62837	15.0379	18.6811	17.6985	ENSG00000278635	12	9415641	9416718	+	482	unprocessed_pseudogene	- && sp|Q9NQA3|WASH6_HUMAN WAS protein family homolog 6 OS=Homo sapiens OX=9606 GN=WASH6P PE=1 SV=3 && -	-
ENSG00000136881	0.422606	0.555347	0.342929	1.88367	2.05167	2.09783	1.32664	1.18708	1.18357	1.16153	0.963062	0.900998	BAAT	9	101354182	101385400	-	4734	protein_coding	- && sp|Q14032|BAAT_HUMAN Bile acid-CoA:amino acid N-acyltransferase OS=Homo sapiens OX=9606 GN=BAAT PE=1 SV=1 && PF08840:BAAT / Acyl-CoA thioester hydrolase C terminal|PF04775:Acyl-CoA thioester hydrolase/BAAT N-terminal region	-
ENSG00000113070	1.23366	1.27703	1.60714	1.0775	0.957853	1.06046	2.29138	1.6837	2.10106	2.27788	2.26813	2.45496	HBEGF	5	140332843	140346603	-	2990	protein_coding	- && sp|Q99075|HBEGF_HUMAN Proheparin-binding EGF-like growth factor OS=Homo sapiens OX=9606 GN=HBEGF PE=1 SV=1 && -	-
ENSG00000204839	0.43127	0.208453	0.401609	0.355805	0.622012	0.569231	0.842009	1.21142	1.02314	1.56064	1.55893	1.12077	MROH6	8	143566192	143572772	-	4204	protein_coding	- && sp|A6NGR9|MROH6_HUMAN Maestro heat-like repeat-containing protein family member 6 OS=Homo sapiens OX=9606 GN=MROH6 PE=4 SV=2 && -	-
ENSG00000116690	0.09906	0.123976	0.205782	0.752039	0.665887	0.53321	0.113079	0.127534	0.123303	0.222763	0.158021	0.098231	PRG4	1	186296279	186314567	+	5049	protein_coding	- && sp|Q92954|PRG4_HUMAN Proteoglycan 4 OS=Homo sapiens OX=9606 GN=PRG4 PE=1 SV=3 && PF01033:Somatomedin B domain|PF00045:Hemopexin	-
ENSG00000157303	0.844855	0.895644	0.619432	0.228661	0.247458	0.237783	0.499229	0.558391	0.629844	1.78812	1.90266	1.4193	SUSD3	9	93058688	93085133	+	1258	protein_coding	- && sp|Q96L08|SUSD3_HUMAN Sushi domain-containing protein 3 OS=Homo sapiens OX=9606 GN=SUSD3 PE=1 SV=1 && -	-
ENSG00000126259	0.0550184	0.0183618	0.133341	0.0168762	0.0913177	0.0526485	0.200975	0.137373	0.132816	0.531553	0.518236	0.625598	KIRREL2	19	35855861	35867136	+	3409	protein_coding	- && sp|Q6UWL6|KIRR2_HUMAN Kin of IRRE-like protein 2 OS=Homo sapiens OX=9606 GN=KIRREL2 PE=1 SV=2 && PF08205:CD80-like C2-set immunoglobulin domain|PF07679:Immunoglobulin I-set domain|PF13927:Immunoglobulin domain	-
ENSG00000072818	0.126387	0.0927966	0.148778	0.224852	0.335636	0.322513	0.592481	0.725809	0.770377	0.724219	0.768049	0.788737	ACAP1	17	7336529	7351477	+	7420	protein_coding	- && sp|Q15027|ACAP1_HUMAN Arf-GAP with coiled-coil, ANK repeat and PH domain-containing protein 1 OS=Homo sapiens OX=9606 GN=ACAP1 PE=1 SV=1 && PF01412:Putative GTPase activating protein for Arf	-
ENSG00000182459	0.807742	0.549935	0.906099	1.54605	1.64097	1.39131	1.18023	0.937819	1.34543	3.48753	3.62257	3.35772	TEX19	17	82359247	82363775	+	1935	protein_coding	- && sp|Q8NA77|TEX19_HUMAN Testis-expressed protein 19 OS=Homo sapiens OX=9606 GN=TEX19 PE=1 SV=1 && PF15553:Testis-expressed protein 19	-
ENSG00000174469	0.255773	0.271373	0.245839	0.453166	0.372566	0.50047	0.125504	0.17872	0.103675	0.106831	0.240108	0.166564	CNTNAP2	7	146116002	148420998	+	16377	protein_coding	- && sp|Q9UHC6|CNTP2_HUMAN Contactin-associated protein-like 2 OS=Homo sapiens OX=9606 GN=CNTNAP2 PE=1 SV=1 && PF02210:Laminin G domain|PF00754:F5/8 type C domain	-
ENSG00000268230	0.918736	0.844459	0.782186	1.19192	1.16991	1.02329	0.495151	0.705108	0.586275	0.406431	0.398142	0.406238	ENSG00000268230	19	58346854	58362751	-	4151	lncRNA	- && sp|P04217|A1BG_HUMAN Alpha-1B-glycoprotein OS=Homo sapiens OX=9606 GN=A1BG PE=1 SV=4 && PF13895:Immunoglobulin domain	-
ENSG00000154415	0.108188	0.10832	0.154512	0.124445	0.16161	0.116469	0.172899	0.21526	0.146907	0.716353	0.530075	0.590055	PPP1R3A	7	113876777	114075920	-	4623	protein_coding	- && sp|Q16821|PPR3A_HUMAN Protein phosphatase 1 regulatory subunit 3A OS=Homo sapiens OX=9606 GN=PPP1R3A PE=1 SV=3 && PF03370:Carbohydrate/starch-binding module (family 21)	-
ENSG00000234745	0.0811411	0.0812402	0.294977	0.149334	0.10774	0.064705	0.234648	0.265909	0.183634	0.567676	0.456111	0.68661	HLA-B	6	31353872	31367067	-	4623	protein_coding	- && sp|P01889|HLAB_HUMAN HLA class I histocompatibility antigen, B alpha chain OS=Homo sapiens OX=9606 GN=HLA-B PE=1 SV=3 && PF00129:Class I Histocompatibility antigen, domains alpha 1 and 2	-
ENSG00000239445	0.419458	0.366641	0.235129	0.459513	0.576854	0.407761	0.145926	0.205725	0.192872	0.16636	0.163867	0.158456	ST3GAL6-AS1	3	98706236	98732757	-	9390	lncRNA	- && - && -	-
ENSG00000115919	0.347688	0.380411	0.372303	0.649788	0.474753	0.583101	0.445175	0.382602	0.399112	0.218529	0.27119	0.327006	KYNU	2	142877657	143055833	+	17442	protein_coding	- && sp|Q16719|KYNU_HUMAN Kynureninase OS=Homo sapiens OX=9606 GN=KYNU PE=1 SV=1 && PF00266:Aminotransferase class-V	-
ENSG00000176809	0.607371	0.440081	0.763673	0.713346	0.716277	0.703568	0.4014	0.411555	0.361728	0.343455	0.262254	0.234575	LRRC37A3	17	64854130	64919480	-	7823	protein_coding	- && sp|O60309|L37A3_HUMAN Leucine-rich repeat-containing protein 37A3 OS=Homo sapiens OX=9606 GN=LRRC37A3 PE=2 SV=2 && PF14914:LRRC37A/B like protein 1 C-terminal domain|PF13855:Leucine rich repeat|PF15779:Leucine-rich repeat-containing protein 37 family	-
ENSG00000236345	1.43589	1.24336	1.85419	1.35703	1.73912	1.3369	0.177199	0.290692	0.210786	0.349078	0.283	0.184718	SCAT8	6	63805797	63822699	+	1611	lncRNA	- && sp|Q96MD7|CI085_HUMAN Uncharacterized protein C9orf85 OS=Homo sapiens OX=9606 GN=C9orf85 PE=1 SV=1 && -	-
ENSG00000255236	0.943318	1.04217	0.946014	1.49664	1.32814	0.902685	1.93085	2.19289	1.2662	3.73869	2.54999	3.40623	CHKA-DT	11	68121624	68130518	+	1922	lncRNA	- && - && -	-
ENSG00000003987	0.803148	0.786058	0.740478	1.23732	1.16828	1.53711	0.749931	0.718206	0.629026	0.649381	0.649848	0.651459	MTMR7	8	17296794	17413528	-	6928	protein_coding	- && sp|Q9Y216|MTMR7_HUMAN Myotubularin-related protein 7 OS=Homo sapiens OX=9606 GN=MTMR7 PE=1 SV=3 && PF06602:Myotubularin-like phosphatase domain	-
ENSG00000175318	0.476098	0.639754	0.637659	0.391995	0.54899	0.359677	0.331807	0.457512	0.23818	1.15203	1.14207	1.05356	GRAMD2A	15	72159806	72197787	-	4990	protein_coding	- && sp|Q8IUY3|GRM2A_HUMAN GRAM domain-containing protein 2A OS=Homo sapiens OX=9606 GN=GRAMD2A PE=1 SV=2 && PF02893:GRAM domain	-
ENSG00000196132	0.136644	0.145932	0.0851572	0.0670622	0.136078	0.043586	0.232933	0.238826	0.338108	0.391498	0.406888	0.404695	MYT1	20	64102394	64242253	+	6863	protein_coding	- && sp|Q01538|MYT1_HUMAN Myelin transcription factor 1 OS=Homo sapiens OX=9606 GN=MYT1 PE=1 SV=2 && PF01530:Zinc finger, C2HC type|PF08474:Myelin transcription factor 1	zf-C2HC
ENSG00000137101	0.406108	0.385203	0.555018	0.432712	0.553426	0.797683	1.13211	1.48096	0.928755	1.66626	1.71455	1.66171	CD72	9	35609982	35646810	-	2925	protein_coding	- && sp|P21854|CD72_HUMAN B-cell differentiation antigen CD72 OS=Homo sapiens OX=9606 GN=CD72 PE=1 SV=1 && PF00059:Lectin C-type domain	-
ENSG00000132204	0.103156	0.15148	0.21429	0.57588	0.493098	0.473819	0.0816431	0.0708303	0.074706	0.192452	0.131644	0.212768	LINC00470	18	1254383	1408344	-	9091	lncRNA	- && sp|Q9BZP3|CR002_HUMAN Putative uncharacterized protein encoded by LINC00470 OS=Homo sapiens OX=9606 GN=LINC00470 PE=5 SV=1 && -	-
ENSG00000145198	0.137568	0.211901	0.142888	0.243445	0.389918	0.496189	0.222267	0.406239	0.249068	1.00475	0.858504	1.15849	VWA5B2	3	184229585	184242329	+	5908	protein_coding	- && sp|Q8N398|VW5B2_HUMAN von Willebrand factor A domain-containing protein 5B2 OS=Homo sapiens OX=9606 GN=VWA5B2 PE=2 SV=3 && PF13768:von Willebrand factor type A domain|PF13757:Vault protein inter-alpha-trypsin domain	-
ENSG00000089169	0.200772	0.219292	0.189579	0.0895773	0.0727058	0.087329	0.155569	0.193684	0.132182	0.358759	0.299476	0.284762	RPH3A	12	112570380	112898881	+	10276	protein_coding	- && sp|Q9Y2J0|RP3A_HUMAN Rabphilin-3A OS=Homo sapiens OX=9606 GN=RPH3A PE=1 SV=1 && -	-
ENSG00000166741	0.409409	0.289348	0.150086	0.930779	0.695513	1.15228	0.175943	0.248043	0.196211	0.168488	0.175622	0.171946	NNMT	11	114257787	114313536	+	2596	protein_coding	- && sp|P40261|NNMT_HUMAN Nicotinamide N-methyltransferase OS=Homo sapiens OX=9606 GN=NNMT PE=1 SV=1 && PF01234:NNMT/PNMT/TEMT family	-
ENSG00000165474	1.36461	1.56868	1.18115	0.76739	1.1828	1.25746	1.4308	1.65629	1.7386	2.62669	2.55691	2.52595	GJB2	13	20187463	20192938	-	2474	protein_coding	- && sp|Q8MHW5|CXB2_GORGO Gap junction beta-2 protein OS=Gorilla gorilla gorilla OX=9595 GN=GJB2 PE=3 SV=1 && PF00029:Connexin	-
ENSG00000236255	0.295627	0.319667	0.380755	0.380856	0.482821	0.339472	0.939502	0.96327	0.781447	1.04004	1.05635	0.975614	ENSG00000236255	2	117833937	117841658	+	5287	lncRNA	- && - && -	-
ENSG00000119514	0.829377	0.751305	0.881963	0.563317	0.648956	0.831444	0.739368	0.702604	0.715048	1.85521	1.54803	1.83286	GALNT12	9	98807670	98850081	+	3166	protein_coding	- && sp|Q8IXK2|GLT12_HUMAN Polypeptide N-acetylgalactosaminyltransferase 12 OS=Homo sapiens OX=9606 GN=GALNT12 PE=1 SV=3 && PF00535:Glycosyl transferase family 2|PF00652:Ricin-type beta-trefoil lectin domain	-
ENSG00000155980	0.255285	0.276044	0.397736	0.277201	0.325412	0.38109	0.531538	0.497179	0.425221	0.724611	0.726036	0.607556	KIF5A	12	57546026	57586633	+	12245	protein_coding	- && sp|Q12840|KIF5A_HUMAN Kinesin heavy chain isoform 5A OS=Homo sapiens OX=9606 GN=KIF5A PE=1 SV=2 && PF00225:Kinesin motor domain	-
ENSG00000115194	0.260226	0.314823	0.247766	0.159642	0.118776	0.228265	0.33666	0.395939	0.333726	0.563513	0.622671	0.619315	SLC30A3	2	27253684	27275817	-	5766	protein_coding	- && sp|Q99726|ZNT3_HUMAN Zinc transporter 3 OS=Homo sapiens OX=9606 GN=SLC30A3 PE=1 SV=2 && PF01545:Cation efflux family	-
ENSG00000269113	0.523486	0.524125	0.336596	0.558182	0.513044	0.659965	0.242823	0.334548	0.248228	0.1744	0.196932	0.224122	TRABD2B	1	47760528	47997385	-	7524	protein_coding	- && sp|A6NFA1|TIKI2_HUMAN Metalloprotease TIKI2 OS=Homo sapiens OX=9606 GN=TRABD2B PE=1 SV=2 && -	-
ENSG00000163637	0.288459	0.310047	0.330457	0.612863	0.468917	0.65355	0.275047	0.246259	0.211208	0.199267	0.317079	0.279314	PRICKLE2	3	64092236	64445476	-	14738	protein_coding	- && sp|Q7Z3G6|PRIC2_HUMAN Prickle-like protein 2 OS=Homo sapiens OX=9606 GN=PRICKLE2 PE=1 SV=2 && PF00412:LIM domain|PF06297:PET Domain	-
ENSG00000228203	0.424003	0.42452	0.715651	0.829118	0.738933	0.801334	0.251684	0.446628	0.412619	0.243668	0.347849	0.2775	GRASLND	2	6911754	6918734	-	5898	lncRNA	- && - && -	-
ENSG00000123572	0.26765	0.274513	0.203416	0.51662	0.351056	0.462268	0.0953846	0.0550112	0.0886436	0.143539	0.166618	0.139826	NRK	X	105822539	105958610	+	9577	protein_coding	- && sp|Q7Z2Y5|NRK_HUMAN Nik-related protein kinase OS=Homo sapiens OX=9606 GN=NRK PE=1 SV=2 && PF00780:CNH domain|PF00069:Protein kinase domain	-
ENSG00000177133	0.506857	0.642112	0.547947	0.742458	0.958011	1.02944	0.226712	0.45521	0.299648	0.279135	0.377162	0.402092	PRDM16-DT	1	3059611	3069091	-	6044	lncRNA	- && - && -	-
ENSG00000251448	0.287005	0.335248	0.471999	0.198079	0.261999	0.43485	1.11392	0.918156	1.03925	1.29081	0.959267	1.34712	ENSG00000251448	3	126288123	126301213	-	2614	lncRNA	- && - && -	-
ENSG00000163378	1.60814	1.58676	1.83978	1.38332	1.33457	1.59462	0.702364	0.480088	0.696242	0.675513	0.562988	0.785784	EOGT	3	68975217	69013684	-	5365	protein_coding	- && sp|Q5NDL2|EOGT_HUMAN EGF domain-specific O-linked N-acetylglucosamine transferase OS=Homo sapiens OX=9606 GN=EOGT PE=1 SV=1 && -	-
novel.21	1.31543	1.35361	1.17653	1.44584	1.30998	1.1189	4.0376	4.92664	4.26703	2.9946	3.5306	3.07263	-	11	635411	637241	-	1711	-	- && sp|Q6UX73|CP089_HUMAN UPF0764 protein C16orf89 OS=Homo sapiens OX=9606 GN=C16orf89 PE=1 SV=2 && -	-
ENSG00000130475	0.0939625	0.0940772	0.115341	0.047163	0.0510401	0.0408705	0.0546052	0.111973	0.0463965	0.298808	0.295886	0.257505	FCHO1	19	17747718	17788568	+	7319	protein_coding	- && sp|O14526|FCHO1_HUMAN F-BAR domain only protein 1 OS=Homo sapiens OX=9606 GN=FCHO1 PE=1 SV=2 && PF10291:Muniscin C-terminal mu homology domain	-
ENSG00000064787	0.0830978	0.0713136	0.0924766	0.289485	0.289638	0.255595	0.059625	0.111152	0.118211	0.0830522	0.0757475	0.0612132	BCAS1	20	53936777	54070594	-	10533	protein_coding	- && sp|O75363|BCAS1_HUMAN Breast carcinoma-amplified sequence 1 OS=Homo sapiens OX=9606 GN=BCAS1 PE=1 SV=2 && -	-
ENSG00000261051	0.925106	0.985992	0.650921	1.64767	1.78311	1.62773	0.735813	0.726486	0.432237	0.566689	0.380835	0.591848	ENSG00000261051	3	146059585	146061679	-	2095	lncRNA	- && - && -	-
ENSG00000174428	0.400276	0.52481	0.534543	0.710368	0.645382	0.510711	0.391649	0.330169	0.258823	0.161927	0.260621	0.189012	GTF2IRD2B	7	75092573	75149817	+	6560	protein_coding	- && sp|Q6EKJ0|GTD2B_HUMAN General transcription factor II-I repeat domain-containing protein 2B OS=Homo sapiens OX=9606 GN=GTF2IRD2B PE=1 SV=1 && PF03221:Tc5 transposase DNA-binding domain|PF02946:GTF2I-like repeat	GTF2I
ENSG00000213424	0.256469	0.414802	0.327862	1.10741	0.943042	0.641872	0.270245	0.184721	0.321467	0.15774	0.305717	0.140856	KRT222	17	40654665	40665181	-	3169	protein_coding	- && sp|Q8N1A0|KT222_HUMAN Keratin-like protein KRT222 OS=Homo sapiens OX=9606 GN=KRT222 PE=1 SV=1 && PF00038:Intermediate filament protein	-
ENSG00000144730	0.313871	0.320801	0.32601	0.355018	0.403739	0.312866	0.441892	0.440826	0.384765	0.771177	0.745074	0.752174	IL17RD	3	57089982	57170306	-	9561	protein_coding	- && sp|Q8NFM7|I17RD_HUMAN Interleukin-17 receptor D OS=Homo sapiens OX=9606 GN=IL17RD PE=1 SV=3 && PF16742:N-terminus of interleukin 17 receptor D|PF08357:SEFIR domain	-
ENSG00000263155	0.433159	0.3855	0.549891	0.221443	0.167753	0.0921112	0.615328	0.721023	0.544611	0.81774	0.877432	0.916339	MYZAP	15	57591904	57685364	+	2598	protein_coding	- && sp|P0CAP1|MYZAP_HUMAN Myocardial zonula adherens protein OS=Homo sapiens OX=9606 GN=MYZAP PE=1 SV=1 && -	-
ENSG00000073282	0.852649	0.6863	0.694607	0.407694	0.332988	0.359965	1.00004	0.931411	0.862675	0.751925	0.876288	0.875355	TP63	3	189631389	189897276	+	7479	protein_coding	- && sp|Q9H3D4|P63_HUMAN Tumor protein 63 OS=Homo sapiens OX=9606 GN=TP63 PE=1 SV=1 && PF07647:SAM domain (Sterile alpha motif)|PF07710:P53 tetramerisation motif|PF00870:P53 DNA-binding domain	P53
ENSG00000261270	2.70466	1.97889	2.16097	5.2649	3.52222	2.58816	10.2598	11.3959	14.7846	8.94127	11.2841	9.24267	ENSG00000261270	16	56940278	56941342	+	601	lncRNA	- && - && -	-
ENSG00000005884	0.331667	0.300142	0.311369	0.358028	0.241369	0.201414	0.355306	0.43596	0.490784	0.586474	0.6628	0.678022	ITGA3	17	50055968	50090481	+	9802	protein_coding	- && sp|P26006|ITA3_HUMAN Integrin alpha-3 OS=Homo sapiens OX=9606 GN=ITGA3 PE=1 SV=5 && PF08441:Integrin alpha	-
ENSG00000105419	0.341502	0.378553	0.291368	0.437712	0.6073	0.536872	0.467798	0.479633	0.496844	1.26774	1.31189	1.07399	MEIS3	19	47403124	47419527	-	5126	protein_coding	- && sp|Q99687|MEIS3_HUMAN Homeobox protein Meis3 OS=Homo sapiens OX=9606 GN=MEIS3 PE=1 SV=3 && -	Homeobox
ENSG00000101846	0.517737	0.736896	0.521943	0.677275	0.4701	0.592579	0.4589	0.446746	0.4549	0.218142	0.277612	0.285895	STS	X	7147237	7804358	+	12317	protein_coding	- && sp|P08842|STS_HUMAN Steryl-sulfatase OS=Homo sapiens OX=9606 GN=STS PE=1 SV=2 && PF14707:C-terminal region of aryl-sulfatase|PF00884:Sulfatase	-
ENSG00000160932	1.54047	1.13896	1.50158	0.501597	0.377622	0.340179	0.367927	0.532567	0.793803	1.56331	1.40421	1.10925	LY6E	8	143017982	143023832	+	2638	protein_coding	- && sp|Q16553|LY6E_HUMAN Lymphocyte antigen 6E OS=Homo sapiens OX=9606 GN=LY6E PE=1 SV=1 && PF00021:u-PAR/Ly-6 domain	-
ENSG00000059915	0.230042	0.188446	0.184635	0.144333	0.124958	0.180109	0.219628	0.313299	0.378632	0.647945	0.457515	0.514301	PSD	10	102402617	102421539	-	5979	protein_coding	- && sp|A5PKW4|PSD1_HUMAN PH and SEC7 domain-containing protein 1 OS=Homo sapiens OX=9606 GN=PSD PE=1 SV=2 && PF15410:Pleckstrin homology domain|PF01369:Sec7 domain	-
ENSG00000196600	0.317109	0.335813	0.259698	0.555557	0.589081	0.443503	0.28402	0.234106	0.198737	0.231606	0.244589	0.13062	SLC22A25	11	63158437	63243599	-	10252	protein_coding	- && sp|Q6T423|S22AP_HUMAN Solute carrier family 22 member 25 OS=Homo sapiens OX=9606 GN=SLC22A25 PE=2 SV=2 && -	-
ENSG00000243547	2.48092	2.3033	2.34261	3.52824	2.20113	3.62583	1.52415	1.90059	1.6742	1.35249	0.781237	0.930388	HNRNPKP4	3	96349554	96350939	+	1386	processed_pseudogene	- && sp|Q3T0D0|HNRPK_BOVIN Heterogeneous nuclear ribonucleoprotein K OS=Bos taurus OX=9913 GN=HNRNPK PE=2 SV=1 && PF00013:KH domain	-
ENSG00000140459	0.570532	0.479095	0.28674	0.880663	0.65981	0.862963	0.571441	0.499736	0.499818	0.0551825	0.18454	0.262803	CYP11A1	15	74337759	74367646	-	3397	protein_coding	- && sp|P05108|CP11A_HUMAN Cholesterol side-chain cleavage enzyme, mitochondrial OS=Homo sapiens OX=9606 GN=CYP11A1 PE=1 SV=2 && PF00067:Cytochrome P450	-
ENSG00000245522	0.617591	0.618345	0.838853	1.35521	0.969862	1.06833	0.325382	0.467059	0.258037	0.308626	0.259829	0.339188	LINC02709	11	9754770	9759533	-	2632	lncRNA	- && sp|Q8N7I0|GVQW1_HUMAN Protein GVQW1 OS=Homo sapiens OX=9606 GN=GVQW1 PE=2 SV=1 && -	-
ENSG00000130775	1.36647	0.98885	0.758841	0.622495	0.673668	0.673223	0.617763	0.848744	0.661369	1.48741	1.60325	1.24502	THEMIS2	1	27872543	27886685	+	4621	protein_coding	- && sp|Q5TEJ8|THMS2_HUMAN Protein THEMIS2 OS=Homo sapiens OX=9606 GN=THEMIS2 PE=1 SV=1 && -	-
ENSG00000185507	0.813803	0.838761	0.894998	0.704821	0.572071	1.0536	2.4044	2.64452	2.57846	1.96162	2.05091	1.99375	IRF7	11	612553	615983	-	2612	protein_coding	- && sp|Q92985|IRF7_HUMAN Interferon regulatory factor 7 OS=Homo sapiens OX=9606 GN=IRF7 PE=1 SV=2 && PF10401:Interferon-regulatory factor 3|PF00605:Interferon regulatory factor transcription factor	IRF
ENSG00000124466	0.126711	0.228358	0.184256	0.209882	0.151424	0.291007	0.532288	0.45084	0.275295	1.13977	0.993326	0.884581	LYPD3	19	43460787	43465608	-	2467	protein_coding	- && sp|O95274|LYPD3_HUMAN Ly6/PLAUR domain-containing protein 3 OS=Homo sapiens OX=9606 GN=LYPD3 PE=1 SV=2 && PF00021:u-PAR/Ly-6 domain	-
ENSG00000171840	1.81703	2.35828	1.64265	2.75579	2.21162	2.09295	1.87444	1.63831	1.43165	0.773495	0.828153	0.960972	NINJ2	12	564296	663589	-	1858	protein_coding	- && sp|Q9NZG7|NINJ2_HUMAN Ninjurin-2 OS=Homo sapiens OX=9606 GN=NINJ2 PE=1 SV=1 && PF04923:Ninjurin	-
ENSG00000204577	0.0836714	0.0670188	0.0173814	0.523569	0.53328	0.624524	0.336205	0.391716	0.636251	0.0836254	0.106778	0.119478	LILRB3	19	54216278	54223506	-	3736	protein_coding	- && sp|O75022|LIRB3_HUMAN Leukocyte immunoglobulin-like receptor subfamily B member 3 OS=Homo sapiens OX=9606 GN=LILRB3 PE=1 SV=3 && PF13895:Immunoglobulin domain	-
ENSG00000253669	2.3671	1.79243	1.81816	1.99519	2.3573	2.3032	0.672118	0.558747	0.72028	0.755465	1.32364	0.836345	GASAL1	8	102805517	102810039	+	3143	lncRNA	- && - && -	-
ENSG00000172250	0.455438	0.725445	0.408545	0.4191	0.391705	0.43582	1.4746	1.22116	1.42427	1.26211	1.33981	1.13317	SERHL	22	42500553	42512562	+	3020	transcribed_unitary_pseudogene	- && sp|Q9NQF3|SERHL_HUMAN Serine hydrolase-like protein OS=Homo sapiens OX=9606 GN=SERHL PE=5 SV=1 && PF00561:alpha/beta hydrolase fold	-
ENSG00000257242	0.35638	0.535222	0.317282	0.339658	0.468981	0.535902	0.0929864	0.0238347	0.011522	0.0381626	0.127622	0.0706795	LINC01619	12	91984976	92142914	-	4912	lncRNA	- && sp|G3V211|CL079_HUMAN Uncharacterized protein encoded by LINC01619 OS=Homo sapiens OX=9606 GN=LINC01619 PE=5 SV=1 && -	-
ENSG00000142920	0.0787231	0.0919557	0.143093	0.193179	0.195993	0.0816097	0.215674	0.257985	0.213794	0.563872	0.508298	0.374708	AZIN2	1	33081104	33123492	+	9530	protein_coding	- && sp|Q96A70|AZIN2_HUMAN Antizyme inhibitor 2 OS=Homo sapiens OX=9606 GN=AZIN2 PE=1 SV=1 && PF00278:Pyridoxal-dependent decarboxylase, C-terminal sheet domain|PF02784:Pyridoxal-dependent decarboxylase, pyridoxal binding domain	-
ENSG00000166503	0.264747	0.296255	0.331601	0.53024	0.41874	0.473155	0.287993	0.218725	0.289007	0.249037	0.220036	0.228557	HDGFL3	15	83112738	83207823	-	16058	protein_coding	- && sp|Q9Y3E1|HDGR3_HUMAN Hepatoma-derived growth factor-related protein 3 OS=Homo sapiens OX=9606 GN=HDGFL3 PE=1 SV=1 && -	-
ENSG00000215788	0.997257	0.778223	0.776869	0.742248	0.87629	0.785894	0.950891	0.933752	0.796566	1.96411	1.68441	1.46592	TNFRSF25	1	6460786	6466175	-	4263	protein_coding	- && sp|Q93038|TNR25_HUMAN Tumor necrosis factor receptor superfamily member 25 OS=Homo sapiens OX=9606 GN=TNFRSF25 PE=1 SV=2 && -	-
ENSG00000145626	0.0147295	0.0737372	0.0917947	0.0406627	0.0440055	0.014095	0.147963	0.0896448	0.113339	0.206099	0.248392	0.216172	UGT3A1	5	35951006	36001028	-	8489	protein_coding	- && sp|Q6NUS8|UD3A1_HUMAN UDP-glucuronosyltransferase 3A1 OS=Homo sapiens OX=9606 GN=UGT3A1 PE=2 SV=1 && PF00201:UDP-glucoronosyl and UDP-glucosyl transferase	-
ENSG00000153246	0.113953	0.0977928	0.0845425	0.0524303	0.0648462	0.0662053	0.0817641	0.118128	0.0884198	0.203375	0.196617	0.219541	PLA2R1	2	159932006	160062615	-	15362	protein_coding	- && sp|Q13018|PLA2R_HUMAN Secretory phospholipase A2 receptor OS=Homo sapiens OX=9606 GN=PLA2R1 PE=1 SV=2 && -	-
ENSG00000181004	0.437325	0.40137	0.529944	0.553344	0.471807	0.610294	1.3978	1.16018	1.12169	1.40231	1.56135	1.24317	BBS12	4	122732702	122744942	+	3431	protein_coding	- && sp|Q6ZW61|BBS12_HUMAN Bardet-Biedl syndrome 12 protein OS=Homo sapiens OX=9606 GN=BBS12 PE=1 SV=2 && PF00118:TCP-1/cpn60 chaperonin family	-
ENSG00000140832	0.226555	0.26628	0.286472	0.362571	0.235426	0.301629	0.872552	0.802396	0.624188	0.807273	0.817082	0.695465	MARVELD3	16	71626161	71642114	+	6347	protein_coding	- && sp|Q96A59|MALD3_HUMAN MARVEL domain-containing protein 3 OS=Homo sapiens OX=9606 GN=MARVELD3 PE=2 SV=3 && -	-
ENSG00000287899	0.666462	0.911087	0.838671	0.778402	0.791338	0.760399	0.538399	0.468016	0.440887	0.345858	0.186926	0.244019	ENSG00000287899	3	171941607	171996871	+	4878	lncRNA	- && - && -	-
ENSG00000104691	1.83747	1.7794	2.01804	1.99578	2.02485	1.64302	1.58173	1.36791	1.28162	1.03866	0.933574	0.836371	UBXN8	8	30729131	30767006	+	4151	protein_coding	- && sp|O00124|UBXN8_HUMAN UBX domain-containing protein 8 OS=Homo sapiens OX=9606 GN=UBXN8 PE=1 SV=2 && PF00789:UBX domain	-
ENSG00000156345	0.294748	0.448126	0.226775	0.281276	0.217428	0.135802	0.777598	0.86882	0.919055	0.621903	0.646813	0.710134	CDK20	9	87966441	87974753	-	5727	protein_coding	- && sp|Q8IZL9|CDK20_HUMAN Cyclin-dependent kinase 20 OS=Homo sapiens OX=9606 GN=CDK20 PE=1 SV=1 && -	-
ENSG00000169515	2.43431	2.68875	2.38798	1.28005	1.42375	0.924385	1.34089	1.42908	1.18929	2.78054	2.5536	2.20703	CCDC8	19	46410329	46413564	-	3236	protein_coding	- && sp|Q9H0W5|CCDC8_HUMAN Coiled-coil domain-containing protein 8 OS=Homo sapiens OX=9606 GN=CCDC8 PE=1 SV=2 && PF14893:PNMA	-
ENSG00000261456	0.282794	0.17424	0.248541	0.100089	0.0866533	0.291429	0.397311	0.32589	0.393848	0.804434	0.753511	0.914625	TUBB8	10	46888	74163	-	2874	protein_coding	- && sp|Q3ZCM7|TBB8_HUMAN Tubulin beta-8 chain OS=Homo sapiens OX=9606 GN=TUBB8 PE=1 SV=2 && PF00091:Tubulin/FtsZ family, GTPase domain|PF03953:Tubulin C-terminal domain	-
ENSG00000165197	0.629484	0.716196	1.01046	2.05374	2.0516	1.77973	0.365817	0.803726	0.466237	0.714931	0.860707	0.612867	VEGFD	X	15345596	15384413	-	2185	protein_coding	- && sp|O43915|VEGFD_HUMAN Vascular endothelial growth factor D OS=Homo sapiens OX=9606 GN=VEGFD PE=1 SV=1 && PF00341:PDGF/VEGF domain	-
ENSG00000123095	0.34066	0.422284	0.269588	0.641887	0.694654	0.496741	2.13323	2.35428	1.45382	1.34568	1.37519	1.59575	BHLHE41	12	26120030	26125037	-	3854	protein_coding	- && sp|Q9C0J9|BHE41_HUMAN Class E basic helix-loop-helix protein 41 OS=Homo sapiens OX=9606 GN=BHLHE41 PE=1 SV=1 && PF00010:Helix-loop-helix DNA-binding domain|PF07527:Hairy Orange	bHLH
ENSG00000184719	0.247989	0.509651	0.474488	0.780692	0.740886	0.68694	0.345661	0.293301	0.283571	0.208718	0.297438	0.217439	RNLS	10	88273864	88584530	-	4790	protein_coding	- && sp|Q5VYX0|RNLS_HUMAN Renalase OS=Homo sapiens OX=9606 GN=RNLS PE=1 SV=1 && PF01593:Flavin containing amine oxidoreductase|PF13450:NAD(P)-binding Rossmann-like domain	-
ENSG00000095370	0.0810535	0.108203	0.0420941	0.136742	0.174889	0.180978	0.456453	0.923353	0.684826	0.648072	0.73884	0.482251	SH2D3C	9	127738317	127778710	-	4628	protein_coding	- && sp|Q8N5H7|SH2D3_HUMAN SH2 domain-containing protein 3C OS=Homo sapiens OX=9606 GN=SH2D3C PE=1 SV=1 && PF00617:RasGEF domain|PF00017:SH2 domain	-
ENSG00000112559	0.320611	0.345695	0.281778	0.249641	0.221043	0.0236001	0.540532	0.461839	0.714427	0.985955	0.854276	0.880417	MDFI	6	41636882	41654244	+	2535	protein_coding	- && sp|Q99750|MDFI_HUMAN MyoD family inhibitor OS=Homo sapiens OX=9606 GN=MDFI PE=1 SV=1 && PF15316:MyoD family inhibitor	-
ENSG00000086506	4.14427	3.79367	4.79649	2.28816	2.7121	3.1726	3.89275	4.7673	3.96601	8.75736	8.63473	6.10567	HBQ1	16	180459	181179	+	528	protein_coding	- && sp|P09105|HBAT_HUMAN Hemoglobin subunit theta-1 OS=Homo sapiens OX=9606 GN=HBQ1 PE=1 SV=2 && PF00042:Globin	-
ENSG00000185261	0.489016	0.3797	0.49238	0.385714	0.42736	0.501377	0.332655	0.224266	0.266515	0.189515	0.191041	0.186052	KIAA0825	5	94150851	94618604	-	12529	protein_coding	- && sp|Q8IV33|K0825_HUMAN Uncharacterized protein KIAA0825 OS=Homo sapiens OX=9606 GN=KIAA0825 PE=1 SV=3 && PF14906:Domain of unknown function (DUF4495)	-
ENSG00000198208	0.656261	0.648745	0.707526	0.6039	0.711453	0.818775	0.394482	0.28779	0.368483	0.332102	0.318037	0.237242	RPS6KL1	14	74903951	74923302	-	7526	protein_coding	- && sp|Q9Y6S9|RPKL1_HUMAN Ribosomal protein S6 kinase-like 1 OS=Homo sapiens OX=9606 GN=RPS6KL1 PE=2 SV=1 && -	-
ENSG00000277287	0.396388	0.374824	0.377408	0.364762	0.361852	0.358241	0.522873	0.711364	0.508347	0.781337	0.913353	0.934635	ENSG00000277287	20	3239705	3245382	+	5678	lncRNA	- && sp|Q86U02|CN165_HUMAN Putative uncharacterized protein encoded by LINC00596 OS=Homo sapiens OX=9606 GN=LINC00596 PE=5 SV=1 && -	-
ENSG00000129214	1.01503	0.952748	1.02133	2.36429	1.99006	2.64073	1.36144	1.30679	1.63672	0.919362	1.06981	0.704572	SHBG	17	7613946	7633382	+	1971	protein_coding	- && sp|P04278|SHBG_HUMAN Sex hormone-binding globulin OS=Homo sapiens OX=9606 GN=SHBG PE=1 SV=2 && PF00054:Laminin G domain	-
ENSG00000148344	0.23143	0.297916	0.20604	0.121694	0.263397	0.348011	0.603846	0.804859	0.478866	1.12347	1.20548	1.23271	PTGES	9	129738331	129753042	-	1891	protein_coding	- && sp|O14684|PTGES_HUMAN Prostaglandin E synthase OS=Homo sapiens OX=9606 GN=PTGES PE=1 SV=2 && -	-
ENSG00000138622	0.523854	0.651095	0.515969	0.4405	0.41375	0.397574	0.453648	0.507409	0.515104	1.11032	0.78214	0.881307	HCN4	15	73319859	73368958	-	6922	protein_coding	- && sp|Q9Y3Q4|HCN4_HUMAN Potassium/sodium hyperpolarization-activated cyclic nucleotide-gated channel 4 OS=Homo sapiens OX=9606 GN=HCN4 PE=1 SV=1 && -	-
ENSG00000259884	0.204981	0	0.212908	0	0.0680442	0	0.311987	0.511808	0.432975	1.57066	2.11763	1.3551	NR4A1AS	12	52058459	52059503	-	915	lncRNA	- && sp|P22736|NR4A1_HUMAN Nuclear receptor subfamily 4 group A member 1 OS=Homo sapiens OX=9606 GN=NR4A1 PE=1 SV=1 && -	-
ENSG00000118363	22.6098	24.6416	26.7452	27.4179	25.2441	23.2288	21.0132	17.8751	20.048	9.18215	14.06	14.2589	SPCS2	11	74949261	74979033	+	2967	protein_coding	- && sp|Q15005|SPCS2_HUMAN Signal peptidase complex subunit 2 OS=Homo sapiens OX=9606 GN=SPCS2 PE=1 SV=3 && PF06703:Microsomal signal peptidase 25 kDa subunit (SPC25)	-
ENSG00000144852	0.22067	0.093027	0.18095	0.65194	0.381682	0.422329	0.222732	0.130495	0.220791	0.0464313	0.127043	0.147418	NR1I2	3	119780484	119818487	+	5383	protein_coding	- && sp|O75469|NR1I2_HUMAN Nuclear receptor subfamily 1 group I member 2 OS=Homo sapiens OX=9606 GN=NR1I2 PE=1 SV=1 && PF00105:Zinc finger, C4 type (two domains)|PF00104:Ligand-binding domain of nuclear hormone receptor	THR-like
ENSG00000156804	0.0507255	0	0.0878122	0.163374	0.126289	0.137531	0.93419	0.831169	0.864821	0.414031	0.547158	0.402408	FBXO32	8	123497889	123541206	-	7395	protein_coding	- && sp|Q969P5|FBX32_HUMAN F-box only protein 32 OS=Homo sapiens OX=9606 GN=FBXO32 PE=1 SV=1 && -	-
ENSG00000105479	0.133666	0.145995	0.189321	0.246002	0.31463	0.255817	0.454974	0.409596	0.242004	0.728687	0.875053	0.684427	ODAD1	19	48296457	48321971	-	5145	protein_coding	- && sp|Q96M63|ODAD1_HUMAN Outer dynein arm-docking complex subunit 1 OS=Homo sapiens OX=9606 GN=ODAD1 PE=1 SV=3 && -	-
ENSG00000225177	0.710715	0.711583	0.516741	0.893813	0.87292	0.929471	1.47115	1.95201	1.82291	2.15465	1.85717	2.14249	NHSL1-AS1	6	138692548	138697288	+	2639	lncRNA	- && sp|P11369|LORF2_MOUSE LINE-1 retrotransposable element ORF2 protein OS=Mus musculus OX=10090 GN=Pol PE=1 SV=2 && -	-
ENSG00000143028	1.16006	1.08404	1.47803	2.02113	2.34131	1.65773	1.27126	1.3179	1.58222	1.17488	0.94465	0.871196	SYPL2	1	109466546	109482134	+	4042	protein_coding	- && sp|Q5VXT5|SYPL2_HUMAN Synaptophysin-like protein 2 OS=Homo sapiens OX=9606 GN=SYPL2 PE=1 SV=1 && -	-
ENSG00000165188	0.102884	0.154515	0.124674	0.631168	0.768436	0.804027	0.532415	0.513773	0.543297	0.188517	0.171937	0.231252	RNF183	9	113297093	113303376	-	3646	protein_coding	- && sp|Q96D59|RN183_HUMAN E3 ubiquitin-protein ligase RNF183 OS=Homo sapiens OX=9606 GN=RNF183 PE=1 SV=2 && PF13639:Ring finger domain	-
ENSG00000159212	1.26361	1.02977	1.28195	0.365062	0.395072	0.421806	0.845335	0.371452	0.558645	1.10138	0.991117	0.955802	CLIC6	21	34668994	34718227	+	4255	protein_coding	- && sp|Q96NY7|CLIC6_HUMAN Chloride intracellular channel protein 6 OS=Homo sapiens OX=9606 GN=CLIC6 PE=2 SV=3 && PF13410:Glutathione S-transferase, C-terminal domain	-
ENSG00000149548	1.02406	0.947434	0.969411	0.632209	0.632544	0.533387	1.1601	0.825334	0.938769	1.39921	1.08708	1.42939	CCDC15	11	124954121	125041489	+	4823	protein_coding	- && sp|Q0P6D6|CCD15_HUMAN Coiled-coil domain-containing protein 15 OS=Homo sapiens OX=9606 GN=CCDC15 PE=2 SV=2 && -	-
ENSG00000157833	0.820683	0.684738	0.655709	0.580926	0.565813	0.67458	0.63416	0.975306	0.733405	1.23035	1.33314	1.11013	GAREM2	2	26173088	26189663	+	5942	protein_coding	- && sp|Q75VX8|GARE2_HUMAN GRB2-associated and regulator of MAPK protein 2 OS=Homo sapiens OX=9606 GN=GAREM2 PE=1 SV=3 && PF12736:Cell-cycle sustaining, positive selection,	-
ENSG00000115850	0.152022	0.047565	0.0493443	0.306016	0.246014	0.245487	0.0867685	0.106756	0.0860122	0.0284886	0.0519658	0.0452251	LCT	2	135787850	135837184	-	6580	protein_coding	- && sp|P09848|LPH_HUMAN Lactase-phlorizin hydrolase OS=Homo sapiens OX=9606 GN=LCT PE=2 SV=3 && PF00232:Glycosyl hydrolase family 1	-
ENSG00000167371	0.349642	0.366738	0.449631	0.78138	0.829033	1.00374	0.74503	1.13802	1.1907	1.98021	1.85158	1.62461	PRRT2	16	29811382	29815892	+	3755	protein_coding	- && sp|Q7Z6L0|PRRT2_HUMAN Proline-rich transmembrane protein 2 OS=Homo sapiens OX=9606 GN=PRRT2 PE=1 SV=1 && -	-
ENSG00000079557	0.171914	0.114749	0.0892811	0.659155	0.62774	0.84996	0	0.160966	0.103751	0.0572731	0.0522358	0.13638	AFM	4	73481745	73504001	+	2182	protein_coding	- && sp|P43652|AFAM_HUMAN Afamin OS=Homo sapiens OX=9606 GN=AFM PE=1 SV=1 && PF00273:Serum albumin family	-
ENSG00000288922	0.60293	0.742974	0.963458	0.938933	1.20087	1.10954	0	0.130278	0.125956	0.231769	0.0422769	0.0367929	ENSG00000288922	10	5489710	5493848	-	1348	lncRNA	- && - && -	-
ENSG00000250917	3.66221	2.35715	2.98874	3.97181	2.73529	3.00383	3.82217	2.81668	3.07844	8.4969	9.29949	8.19696	ENSG00000250917	20	34234840	34281173	-	478	lncRNA	- && sp|P23526|SAHH_HUMAN Adenosylhomocysteinase OS=Homo sapiens OX=9606 GN=AHCY PE=1 SV=4 && -	-
ENSG00000167434	0.801529	0.569521	0.483403	1.90342	1.21019	1.18762	0.495851	0.702069	0.561747	0.413465	0.3771	0.553811	CA4	17	60149942	60170899	+	2418	protein_coding	- && sp|P22748|CAH4_HUMAN Carbonic anhydrase 4 OS=Homo sapiens OX=9606 GN=CA4 PE=1 SV=2 && PF00194:Eukaryotic-type carbonic anhydrase	-
ENSG00000235609	0.242527	0.221708	0.251906	0.2911	0.388537	0.393527	2.77331	1.67844	2.0714	1.04335	0.826627	0.736131	ENSG00000235609	21	14818843	15014430	-	5929	lncRNA	- && sp|Q8WTZ3|YS049_HUMAN Zinc finger protein ENSP00000375192 OS=Homo sapiens OX=9606 PE=2 SV=1 && -	-
ENSG00000095303	0.951192	0.973997	0.976751	0.457543	0.538212	0.382706	0.700838	0.718569	0.606665	1.09111	0.827644	1.20048	PTGS1	9	122370530	122395703	+	5784	protein_coding	- && sp|P23219|PGH1_HUMAN Prostaglandin G/H synthase 1 OS=Homo sapiens OX=9606 GN=PTGS1 PE=1 SV=2 && PF03098:Animal haem peroxidase	-
ENSG00000188176	0.680653	0.580523	0.340396	0.510356	0.577415	0.62721	1.15108	1.25101	1.3008	1.58732	1.44771	1.6199	SMTNL2	17	4583999	4608319	+	2480	protein_coding	- && sp|Q2TAL5|SMTL2_HUMAN Smoothelin-like protein 2 OS=Homo sapiens OX=9606 GN=SMTNL2 PE=2 SV=1 && PF00307:Calponin homology (CH) domain	-
ENSG00000182575	0.155327	0.288817	0.230478	0.193982	0.187831	0.116786	0.364751	0.353202	0.271179	0.620968	0.728167	0.387269	NXPH3	17	49575871	49583827	+	5635	protein_coding	- && sp|O95157|NXPH3_HUMAN Neurexophilin-3 OS=Homo sapiens OX=9606 GN=NXPH3 PE=1 SV=3 && PF06312:Neurexophilin	-
ENSG00000100036	0.289334	0.301274	0.348607	0.596397	0.322712	0.365469	0.634139	0.899418	0.785765	1.11043	1.23431	0.835489	SLC35E4	22	30635781	30669016	+	5402	protein_coding	- && sp|Q6ICL7|S35E4_HUMAN Solute carrier family 35 member E4 OS=Homo sapiens OX=9606 GN=SLC35E4 PE=1 SV=1 && PF03151:Triose-phosphate Transporter family	-
ENSG00000286129	1.90041	1.68651	1.65988	1.76866	1.26887	1.59123	0.611366	0.586391	0.586487	0.647512	0.570876	0.63388	ENSG00000286129	22	22298124	22329122	+	2895	lncRNA	- && sp|Q14692|BMS1_HUMAN Ribosome biogenesis protein BMS1 homolog OS=Homo sapiens OX=9606 GN=BMS1 PE=1 SV=1 && PF07686:Immunoglobulin V-set domain	-
ENSG00000166589	0.592269	0.348819	0.2714	0.160298	0.242866	0.166693	0.318159	0.358829	0.410002	0.818276	0.666912	0.663318	CDH16	16	66908122	66918917	-	3589	protein_coding	- && sp|O75309|CAD16_HUMAN Cadherin-16 OS=Homo sapiens OX=9606 GN=CDH16 PE=1 SV=1 && -	-
ENSG00000246090	0.669632	0.670449	0.750855	0.777257	0.825996	0.844674	0.52813	0.491617	0.358203	0.387869	0.443928	0.386343	ENSG00000246090	4	99088805	99301356	+	8216	lncRNA	- && sp|B6SEH9|ERVV2_HUMAN Endogenous retrovirus group V member 2 Env polyprotein OS=Homo sapiens OX=9606 GN=ERVV-2 PE=2 SV=1 && -	-
ENSG00000103740	0.0460377	0.0768232	0.0318788	0.0917898	0.0534883	0.0734244	0.11912	0.107765	0.13892	0.30675	0.286765	0.286089	ACSBG1	15	78167468	78245688	-	8148	protein_coding	- && sp|Q96GR2|ACBG1_HUMAN Long-chain-fatty-acid--CoA ligase ACSBG1 OS=Homo sapiens OX=9606 GN=ACSBG1 PE=1 SV=2 && PF00501:AMP-binding enzyme	-
ENSG00000185565	0.0608756	0.0304749	0.0505839	0.235278	0.12731	0.198061	0.0889482	0.0968984	0.110216	0.0304211	0.0443928	0.0289757	LSAMP	3	115802374	117139389	-	10270	protein_coding	- && sp|Q13449|LSAMP_HUMAN Limbic system-associated membrane protein OS=Homo sapiens OX=9606 GN=LSAMP PE=1 SV=2 && PF07679:Immunoglobulin I-set domain|PF13927:Immunoglobulin domain	-
novel.66	0.825618	0.85513	0.857548	0.838339	0.680442	0.708325	4.08183	3.51868	3.71121	2.13405	1.47923	2.28109	-	2	65307170	65309461	-	2196	-	- && sp|Q86U02|CN165_HUMAN Putative uncharacterized protein encoded by LINC00596 OS=Homo sapiens OX=9606 GN=LINC00596 PE=5 SV=1 && -	-
ENSG00000248015	1.15549	0.876443	1.21837	1.56273	1.97016	1.96014	0.511621	0.639312	0.316976	1.10237	0.797945	0.597217	ENSG00000248015	19	1392170	1396467	-	3571	lncRNA	- && sp|Q0BSK3|NUOB_GRABC NADH-quinone oxidoreductase subunit B OS=Granulibacter bethesdensis (strain ATCC BAA-1260 / CGDNIH1) OX=391165 GN=nuoB PE=3 SV=1 && -	-
ENSG00000287088	0.112293	0.11243	0.058318	0.0516668	0.111828	0.13432	0.820385	1.20914	0.660753	0.92591	0.665343	0.601309	ENSG00000287088	21	44530172	44533145	+	2227	lncRNA	- && sp|Q8WU66|TSEAR_HUMAN Thrombospondin-type laminin G domain and EAR repeat-containing protein OS=Homo sapiens OX=9606 GN=TSPEAR PE=2 SV=2 && -	-
ENSG00000173212	0.377076	0.35866	0.411242	0.659282	0.75103	0.613417	0.36157	0.326584	0.341351	0.320339	0.257792	0.246788	MAB21L3	1	116111399	116138149	+	6632	protein_coding	- && sp|O00370|LORF2_HUMAN LINE-1 retrotransposable element ORF2 protein OS=Homo sapiens OX=9606 PE=1 SV=1 && -	-
ENSG00000165698	1.01873	0.90911	0.8051	0.713278	0.904243	0.678157	1.41571	1.18196	1.58381	1.77074	2.24081	1.49335	SPACA9	9	132878027	132890201	+	2823	protein_coding	- && sp|Q96E40|SACA9_HUMAN Sperm acrosome-associated protein 9 OS=Homo sapiens OX=9606 GN=SPACA9 PE=1 SV=1 && PF15120:Sperm acrosome-associated protein 9	-
ENSG00000168477	0.082531	0.0668924	0.106133	0.264003	0.187861	0.263253	0.301475	0.364299	0.327309	0.400645	0.526616	0.50819	TNXB	6	32041153	32115334	-	15908	protein_coding	- && sp|P22105|TENX_HUMAN Tenascin-X OS=Homo sapiens OX=9606 GN=TNXB PE=1 SV=5 && PF18720:Tenascin EGF domain|PF00041:Fibronectin type III domain|PF00147:Fibrinogen beta and gamma chains, C-terminal globular domain	-
ENSG00000152583	0.719439	0.486214	0.859352	0.479977	0.519434	0.378647	1.56038	1.63354	1.38396	1.24035	1.03289	1.29842	SPARCL1	4	87473335	87531061	-	3476	protein_coding	- && sp|Q14515|SPRL1_HUMAN SPARC-like protein 1 OS=Homo sapiens OX=9606 GN=SPARCL1 PE=1 SV=2 && PF00050:Kazal-type serine protease inhibitor domain|PF09289:Follistatin/Osteonectin-like EGF domain|PF10591:Secreted protein acidic and rich in cysteine Ca binding region	-
ENSG00000288993	0	0	0	0	0	0	0.561117	0.503398	0.347641	0.767628	1.68027	0.731157	ENSG00000288993	17	8125831	8126644	-	814	lncRNA	- && - && -	-
ENSG00000011638	0.513254	1.02776	0.736191	0.697209	0.438111	0.537921	1.98645	1.62479	1.26113	1.78319	1.35901	1.45417	LDAF1	16	21158377	21180616	+	2558	protein_coding	- && sp|Q96B96|LDAF1_HUMAN Lipid droplet assembly factor 1 OS=Homo sapiens OX=9606 GN=TMEM159 PE=1 SV=2 && PF16015:Promethin	-
ENSG00000113905	0.0876496	0.100293	0.143062	0.449371	0.573599	0.551173	0.102913	0.199308	0.113351	0.13766	0.171207	0.139066	HRG	3	186660216	186678234	+	4993	protein_coding	- && sp|P04196|HRG_HUMAN Histidine-rich glycoprotein OS=Homo sapiens OX=9606 GN=HRG PE=1 SV=1 && -	-
ENSG00000236790	0.0291107	0.0185476	0.00824633	0.0608819	0.0685223	0.058246	0.0120838	0.0495581	0.0215613	0.0132249	0.00723703	0.00419885	LINC00299	2	7988683	8488284	-	23624	lncRNA	- && - && -	-
ENSG00000180875	0.209595	0.209851	0.155501	1.0608	0.626182	0.816593	0.683593	0.658833	0.745398	0.31422	0.313877	0.201903	GREM2	1	240489573	240612155	-	4176	protein_coding	- && sp|Q9H772|GREM2_HUMAN Gremlin-2 OS=Homo sapiens OX=9606 GN=GREM2 PE=2 SV=1 && PF03045:DAN domain	-
ENSG00000285669	0.667853	0.655022	0.5238	0.68982	0.610795	0.717341	0.298724	0.255235	0.172737	0.258821	0.111817	0.248687	ENSG00000285669	8	30192429	30201332	+	4587	lncRNA	- && - && -	-
ENSG00000183287	0.0796762	0.0531823	0.128734	0.26069	0.255671	0.288033	0.0565924	0.0663133	0.0240425	0.0530883	0.048419	0.0632075	CCBE1	18	59430939	59697662	-	7062	protein_coding	- && sp|Q6UXH8|CCBE1_HUMAN Collagen and calcium-binding EGF domain-containing protein 1 OS=Homo sapiens OX=9606 GN=CCBE1 PE=1 SV=1 && -	-
ENSG00000105464	0.601256	0.431615	0.388845	0.229665	0.305032	0.542789	0.507637	0.562968	0.554561	1.08847	0.83762	0.863962	GRIN2D	19	48393668	48444931	+	5511	protein_coding	- && sp|O15399|NMDE4_HUMAN Glutamate receptor ionotropic, NMDA 2D OS=Homo sapiens OX=9606 GN=GRIN2D PE=1 SV=2 && PF00060:Ligand-gated ion channel|PF10613:Ligated ion channel L-glutamate- and glycine-binding site|PF01094:Receptor family ligand binding region	-
ENSG00000241388	0.641909	0.522187	0.50005	0.984488	1.02547	1.07495	0.427439	0.513382	0.702154	0.374241	0.402277	0.530447	HNF1A-AS1	12	120941728	120980968	-	4675	lncRNA	- && sp|A0A096LPI5|GVQW2_HUMAN Putative uncharacterized protein CCDC28A-AS1 OS=Homo sapiens OX=9606 GN=CCDC28A-AS1 PE=4 SV=1 && -	-
ENSG00000257698	0.939791	1.09519	1.08815	0.779745	0.87453	0.589711	1.46322	1.00977	0.920487	1.73997	1.36224	1.63775	GIHCG	12	57930115	57936345	-	4058	lncRNA	- && sp|Q96N38|ZN714_HUMAN Zinc finger protein 714 OS=Homo sapiens OX=9606 GN=ZNF714 PE=2 SV=3 && -	-
ENSG00000105146	0.574559	0.719076	0.559481	0.726986	0.679465	0.687263	2.5579	2.8916	2.95821	2.44054	1.53848	2.10808	AURKC	19	57231009	57235548	+	1741	protein_coding	- && sp|Q9UQB9|AURKC_HUMAN Aurora kinase C OS=Homo sapiens OX=9606 GN=AURKC PE=1 SV=1 && PF00069:Protein kinase domain	-
ENSG00000164188	0.435228	0.307595	0.345693	0.259149	0.165722	0.22049	0.187039	0.119857	0.139057	0.703659	0.595096	0.660072	RANBP3L	5	36246913	36302114	-	4884	protein_coding	- && sp|Q86VV4|RNB3L_HUMAN Ran-binding protein 3-like OS=Homo sapiens OX=9606 GN=RANBP3L PE=1 SV=2 && PF00638:RanBP1 domain	-
ENSG00000196668	0.311757	0.192085	0.124544	0.639969	0.883635	0.826139	1.07311	1.25743	1.4111	1.79761	1.74881	1.9405	LINC00173	12	116533422	116536518	+	2607	lncRNA	- && sp|Q6ZV60|YL023_HUMAN Putative uncharacterized protein encoded by LINC00173 OS=Homo sapiens OX=9606 GN=LINC00173 PE=5 SV=1 && -	-
ENSG00000185269	1.00872	1.43972	0.780226	1.06649	0.940425	1.0885	1.21518	1.12534	1.06858	2.53114	1.91725	2.0261	NOTUM	17	81952507	81961840	-	2913	protein_coding	- && sp|Q6P988|NOTUM_HUMAN Palmitoleoyl-protein carboxylesterase NOTUM OS=Homo sapiens OX=9606 GN=NOTUM PE=1 SV=2 && PF03283:Pectinacetylesterase	-
ENSG00000259205	3.45472	3.6263	3.00956	3.38418	2.60806	3.14594	1.0686	1.30432	1.66459	0.891051	1.01585	1.28191	PRKXP1	15	100553529	100558954	-	1122	processed_pseudogene	- && sp|P51817|PRKX_HUMAN cAMP-dependent protein kinase catalytic subunit PRKX OS=Homo sapiens OX=9606 GN=PRKX PE=1 SV=1 && PF00069:Protein kinase domain	-
ENSG00000186496	0.154242	0.319155	0.224289	0.302795	0.337927	0.186957	0.544643	0.510282	0.539896	0.60635	0.731112	0.791265	ZNF396	18	35366694	35377337	-	6080	protein_coding	- && sp|Q96N95|ZN396_HUMAN Zinc finger protein 396 OS=Homo sapiens OX=9606 GN=ZNF396 PE=1 SV=2 && PF00096:Zinc finger, C2H2 type|PF02023:SCAN domain	zf-C2H2
ENSG00000118322	0.0386945	0.0498108	0.0688988	0.142429	0.143127	0.142821	0.0403845	0.0258789	0.0550448	0.0165743	0.0403107	0.00877044	ATP10B	5	160563120	160852214	-	11310	protein_coding	- && sp|O94823|AT10B_HUMAN Phospholipid-transporting ATPase VB OS=Homo sapiens OX=9606 GN=ATP10B PE=1 SV=2 && -	-
ENSG00000121410	0.171971	0.219139	0.227337	0.460363	0.498208	0.299206	0.214155	0.0731908	0.226441	0.0937508	0.0570035	0.0620115	A1BG	19	58345178	58353492	-	3999	protein_coding	- && sp|P04217|A1BG_HUMAN Alpha-1B-glycoprotein OS=Homo sapiens OX=9606 GN=A1BG PE=1 SV=4 && PF13895:Immunoglobulin domain	-
ENSG00000229484	0.395334	0.791633	0.527944	1.24728	1.01236	1.35109	0.541539	0.819638	0.715758	0.197558	0.386106	0.425628	LINC02766	1	12525716	12530691	+	2214	lncRNA	- && - && -	-
ENSG00000111490	0.468404	0.500663	0.54569	0.710619	0.605143	0.593598	0.300584	0.284482	0.297964	0.297336	0.311574	0.331415	TBC1D30	12	64759484	64881033	+	9877	protein_coding	- && sp|Q9Y2I9|TBC30_HUMAN TBC1 domain family member 30 OS=Homo sapiens OX=9606 GN=TBC1D30 PE=1 SV=2 && -	-
ENSG00000146411	0.157084	0.0898716	0.256392	0.371701	0.189955	0.343582	0.614792	0.525287	0.467232	0.639203	0.9205	0.809998	SLC2A12	6	133987581	134052624	-	5572	protein_coding	- && sp|Q8TD20|GTR12_HUMAN Solute carrier family 2, facilitated glucose transporter member 12 OS=Homo sapiens OX=9606 GN=SLC2A12 PE=2 SV=1 && PF00083:Sugar (and other) transporter	-
ENSG00000182836	0.243392	0.316796	0.227524	0.134383	0.161589	0.147508	0.429721	0.250682	0.330498	0.364887	0.42154	0.495582	PLCXD3	5	41306952	41510601	-	7706	protein_coding	- && sp|Q63HM9|PLCX3_HUMAN PI-PLC X domain-containing protein 3 OS=Homo sapiens OX=9606 GN=PLCXD3 PE=1 SV=2 && -	-
ENSG00000251493	0.393065	0.0874545	0.272178	0.180852	0.260959	0.22986	0.339012	0.572499	0.553506	0.960299	0.855933	0.710258	FOXD1	5	73444827	73448777	-	2863	protein_coding	- && sp|Q16676|FOXD1_HUMAN Forkhead box protein D1 OS=Homo sapiens OX=9606 GN=FOXD1 PE=1 SV=1 && -	Fork head
ENSG00000226416	1.34726	0.931386	0.799636	1.71206	2.07641	1.84175	1.28893	1.26147	1.82942	0.8015	0.731006	0.585288	MRPL23-AS1	11	1983237	1989993	-	1949	lncRNA	- && - && -	-
ENSG00000112796	0.131619	0.190349	0.1519	0.511387	0.553426	0.447822	1.46908	1.46516	1.27093	1.11084	1.14645	1.16016	ENPP5	6	46159185	46170980	-	4275	protein_coding	- && sp|Q9UJA9|ENPP5_HUMAN Ectonucleotide pyrophosphatase/phosphodiesterase family member 5 OS=Homo sapiens OX=9606 GN=ENPP5 PE=1 SV=1 && PF01663:Type I phosphodiesterase / nucleotide pyrophosphatase	-
ENSG00000151006	0.375867	0.38773	0.402234	0.440208	0.45371	0.283382	0.592884	0.778516	0.628959	1.05868	0.85136	0.849354	PRSS53	16	31083437	31089628	-	5489	protein_coding	- && sp|Q2L4Q9|PRS53_HUMAN Serine protease 53 OS=Homo sapiens OX=9606 GN=PRSS53 PE=1 SV=1 && -	-
ENSG00000251432	0.453792	0.435414	0.314228	0.748173	0.922655	0.651366	0.423044	0.557674	0.342332	0.359054	0.275768	0.374995	LINC02615	4	128292751	128519398	+	6613	lncRNA	- && - && -	-
ENSG00000170382	0.0989576	0.0990784	0.0799437	0.273186	0.284694	0.115738	0.0803287	0.0720658	0.0199071	0	0.0100227	0.0261679	LRRN2	1	204617170	204685738	-	5686	protein_coding	- && sp|O75325|LRRN2_HUMAN Leucine-rich repeat neuronal protein 2 OS=Homo sapiens OX=9606 GN=LRRN2 PE=2 SV=2 && -	-
ENSG00000281741	2.35596	1.72598	1.9696	1.58633	1.60229	1.20972	4.25054	5.00371	5.04578	3.96274	3.92848	3.28214	ENSG00000281741	1	120913151	120914238	-	1088	TEC	- && sp|Q8N3A8|PARP8_HUMAN Protein mono-ADP-ribosyltransferase PARP8 OS=Homo sapiens OX=9606 GN=PARP8 PE=1 SV=1 && -	-
ENSG00000285417	0.843227	0.693496	1.03224	2.52183	2.12933	1.4409	0.440028	0.592148	0.354407	0.722369	0.933349	0.645045	ENSG00000285417	1	206035253	206062257	+	2076	transcribed_unitary_pseudogene	- && - && -	-
ENSG00000255775	0.0957416	0	0.0994442	0	0	0	0.349731	0.0896448	0.433354	1.53102	1.04727	0.987379	ENSG00000255775	12	6155035	6160719	-	653	lncRNA	- && - && -	-
ENSG00000286760	0.388568	0.389042	0.431429	0.480864	0.50705	0.320543	1.06454	1.12911	1.05526	0.990974	1.06259	1.00979	ENSG00000286760	6	166342626	166351466	+	4666	lncRNA	- && sp|Q96MW7|TIGD1_HUMAN Tigger transposable element-derived protein 1 OS=Homo sapiens OX=9606 GN=TIGD1 PE=1 SV=1 && PF03184:DDE superfamily endonuclease	-
ENSG00000231249	0.259595	0.32489	0.179757	0.318511	0.215434	0.455424	0.829735	0.648172	0.587502	1.21078	1.00569	0.943884	ITPR1-DT	3	4490312	4493201	-	2890	lncRNA	- && - && -	-
ENSG00000234996	0.969708	0.728169	1.28699	2.18127	1.31442	1.2888	2.80426	2.62299	2.51159	3.84978	3.16743	2.90615	ACTG1P25	1	202861754	202875241	+	2321	transcribed_processed_pseudogene	- && sp|Q91ZK5|ACTB_SIGHI Actin, cytoplasmic 1 OS=Sigmodon hispidus OX=42415 GN=ACTB PE=2 SV=1 && -	-
ENSG00000172803	0.546815	0.564073	0.51633	0.655667	0.62706	0.475692	0.968459	1.08605	0.825015	1.34145	1.25367	1.3671	SNX32	11	65833834	65856896	+	3773	protein_coding	- && sp|Q86XE0|SNX32_HUMAN Sorting nexin-32 OS=Homo sapiens OX=9606 GN=SNX32 PE=1 SV=1 && PF00787:PX domain	-
ENSG00000196296	0.536587	0.509691	0.485885	0.417809	0.342542	0.592469	0.49002	0.785832	0.373653	1.22385	0.928081	1.08056	ATP2A1	16	28878405	28904466	+	4544	protein_coding	- && sp|O14983|AT2A1_HUMAN Sarcoplasmic/endoplasmic reticulum calcium ATPase 1 OS=Homo sapiens OX=9606 GN=ATP2A1 PE=1 SV=1 && PF00689:Cation transporting ATPase, C-terminus|PF00122:E1-E2 ATPase|PF13246:Cation transport ATPase (P-type)|PF00690:Cation transporter/ATPase, N-terminus	-
ENSG00000090932	0.310447	0.263006	0.322453	0.153826	0.166472	0.182815	0.130849	0.335397	0.324271	0.692155	0.74012	0.814616	DLL3	19	39498895	39508481	+	2618	protein_coding	- && sp|Q9NYJ7|DLL3_HUMAN Delta-like protein 3 OS=Homo sapiens OX=9606 GN=DLL3 PE=2 SV=1 && -	-
ENSG00000132702	0.368761	0.113604	0.26517	0.287133	0.367235	0.380021	0.854851	0.743677	0.693327	1.21908	1.267	1.03514	HAPLN2	1	156619331	156625725	+	2204	protein_coding	- && sp|Q9GZV7|HPLN2_HUMAN Hyaluronan and proteoglycan link protein 2 OS=Homo sapiens OX=9606 GN=HAPLN2 PE=1 SV=1 && PF07686:Immunoglobulin V-set domain|PF00193:Extracellular link domain	-
ENSG00000111962	0.360119	0.167402	0.173664	0.0710113	0.0384244	0.0738443	0.281886	0.289017	0.291072	0.29565	0.328265	0.418323	UST	6	148747030	149076990	+	4861	protein_coding	- && sp|Q9Y2C2|UST_HUMAN Uronyl 2-sulfotransferase OS=Homo sapiens OX=9606 GN=UST PE=2 SV=1 && PF03567:Sulfotransferase family	-
ENSG00000288869	0.316897	0.589241	0.470218	1.20811	0.946755	1.0397	0.868187	0.551046	0.450801	0.271477	0.0825332	0.107741	SMANTIS	2	69789544	69799008	-	1381	lncRNA	- && - && -	-
ENSG00000286974	0.352221	0.604544	0.601027	0.717691	0.50109	0.650023	1.10282	1.15427	0.979327	1.70985	1.8576	1.2973	ENSG00000286974	6	32108406	32112849	+	2485	lncRNA	- && - && -	-
ENSG00000243415	1.00713	0.620526	0.643738	3.06547	2.31451	2.07575	1.34421	0.435227	0.49092	0.464572	0.776805	0.430208	ENSG00000243415	3	146064042	146105204	+	807	lncRNA	- && - && -	-
ENSG00000289516	0.694658	0.139101	0.577219	0.703157	0.691782	0.664736	2.22031	2.40656	1.69788	2.22169	2.6595	2.81049	ENSG00000289516	12	132956528	132977670	+	900	lncRNA	- && sp|Q6H3X3|ULBP5_HUMAN UL-16 binding protein 5 OS=Homo sapiens OX=9606 GN=RAET1G PE=1 SV=1 && -	-
ENSG00000287787	0.318164	0.477829	0.385547	1.65908	1.74266	1.8775	1.06536	0.794409	0.816058	0.317989	0.338358	0.588936	ENSG00000287787	16	85227203	85309176	+	1179	lncRNA	- && - && -	-
ENSG00000161647	1.25289	1.17079	1.21459	0.794238	0.582262	0.759317	0.839052	0.938486	0.743524	1.5583	1.29434	1.45776	MPP3	17	43800799	43833170	-	4491	protein_coding	- && sp|Q13368|MPP3_HUMAN MAGUK p55 subfamily member 3 OS=Homo sapiens OX=9606 GN=MPP3 PE=1 SV=2 && PF02828:L27 domain|PF00625:Guanylate kinase|PF00595:PDZ domain	-
ENSG00000280079	1.29757	1.37789	1.51111	0.687477	1.13557	1.58031	0.107724	0.110449	0.106785	0.117896	0.358423	0.0623859	ENSG00000280079	19	20220597	20222186	-	1590	TEC	- && - && -	-
ENSG00000204428	0.868585	0.831834	0.882564	0.799283	0.846185	1.12027	0.275898	0.176799	0.222213	0.320823	0.32703	0.284609	LY6G5C	6	31676684	31684040	-	3311	protein_coding	- && sp|Q5SRR4|LY65C_HUMAN Lymphocyte antigen 6 complex locus protein G5c OS=Homo sapiens OX=9606 GN=LY6G5C PE=1 SV=1 && -	-
ENSG00000112599	1.43216	1.04785	1.17287	1.29255	1.15195	1.47589	1.58454	1.8825	2.31869	2.94532	2.38501	2.70925	GUCA1B	6	42183284	42194956	-	2270	protein_coding	- && sp|Q9UMX6|GUC1B_HUMAN Guanylyl cyclase-activating protein 2 OS=Homo sapiens OX=9606 GN=GUCA1B PE=1 SV=4 && PF13499:EF-hand domain pair	-
ENSG00000116032	0.552593	0.496033	0.554172	0.824126	0.91085	0.711131	0.922269	1.33811	1.05223	1.77114	1.82379	1.55699	GRIN3B	19	1000419	1009732	+	3281	protein_coding	- && sp|O60391|NMD3B_HUMAN Glutamate receptor ionotropic, NMDA 3B OS=Homo sapiens OX=9606 GN=GRIN3B PE=2 SV=2 && PF10613:Ligated ion channel L-glutamate- and glycine-binding site|PF00060:Ligand-gated ion channel	-
ENSG00000111834	0.506318	0.418773	0.457303	0.506435	0.548067	0.589836	0.140724	0.061836	0.179354	0.0440035	0.1204	0.104782	RSPH4A	6	116616479	116632985	+	2840	protein_coding	- && sp|Q5TD94|RSH4A_HUMAN Radial spoke head protein 4 homolog A OS=Homo sapiens OX=9606 GN=RSPH4A PE=2 SV=1 && PF04712:Radial spokehead-like protein	-
ENSG00000185306	0.961834	1.07412	1.1015	0.964524	0.921012	0.837803	0.743231	0.554206	0.613961	0.406707	0.325974	0.449991	C12orf56	12	64264762	64390758	-	5070	protein_coding	- && sp|Q8IXR9|CL056_HUMAN Uncharacterized protein C12orf56 OS=Homo sapiens OX=9606 GN=C12orf56 PE=2 SV=3 && -	-
ENSG00000261012	0.467434	0.858007	0.728266	1.11119	1.3577	1.11825	0.320151	0.109417	0.211574	0.0778628	0.426088	0.21631	ENSG00000261012	2	20999313	21000917	-	1605	lncRNA	- && - && -	-
ENSG00000217648	1.97776	2.2552	2.68194	4.65101	3.33733	3.67999	1.45494	1.49174	2.78504	1.48251	1.70267	1.7433	PARLP2	6	143342246	143343383	+	1138	processed_pseudogene	- && sp|Q5R5H4|PARL_PONAB Presenilins-associated rhomboid-like protein, mitochondrial OS=Pongo abelii OX=9601 GN=PARL PE=2 SV=1 && -	-
ENSG00000112183	0.164284	0.237589	0.341275	0.453529	0.454456	0.733635	0.650118	0.940027	0.660975	1.42301	1.2313	1.28879	RBM24	6	17281361	17293871	+	3425	protein_coding	- && sp|Q9BX46|RBM24_HUMAN RNA-binding protein 24 OS=Homo sapiens OX=9606 GN=RBM24 PE=1 SV=1 && PF00076:RNA recognition motif. (a.k.a. RRM, RBD, or RNP domain)	-
ENSG00000261618	0.263542	0.359813	0.373273	0.429912	0.54876	0.492916	0.306308	0.168245	0.184352	0.0957807	0.0655174	0.218572	LINC02605	8	78835307	78840525	+	5219	lncRNA	- && sp|O00370|LORF2_HUMAN LINE-1 retrotransposable element ORF2 protein OS=Homo sapiens OX=9606 PE=1 SV=1 && -	-
ENSG00000205129	0.137304	0.366592	0.190153	1.76889	1.09389	0.875933	0.585147	0.642804	0.704343	0.320201	0.166879	0.18154	C4orf47	4	185426249	185449826	+	1366	protein_coding	- && sp|A7E2U8|CD047_HUMAN UPF0602 protein C4orf47 OS=Homo sapiens OX=9606 GN=C4orf47 PE=2 SV=1 && PF15239:Domain of unknown function (DUF4586)	-
ENSG00000109705	1.024	1.16379	0.804886	0.814959	1.40561	0.873955	1.23842	1.3734	1.35289	2.57242	2.22003	2.17357	NKX3-2	4	13540830	13544508	-	2259	protein_coding	- && sp|P78367|NKX32_HUMAN Homeobox protein Nkx-3.2 OS=Homo sapiens OX=9606 GN=NKX3-2 PE=1 SV=2 && PF00046:Homeodomain	Homeobox
ENSG00000241749	1.5361	1.75329	1.46787	0.706769	0.795465	0.529175	1.26251	1.49581	1.25151	1.35103	1.90431	2.21784	RPSAP52	12	65758020	65826997	-	2035	transcribed_processed_pseudogene	- && sp|Q2L9X0|RSSA_CHLAE 40S ribosomal protein SA OS=Chlorocebus aethiops OX=9534 GN=RPSA PE=2 SV=3 && PF16122:40S ribosomal protein SA C-terminus	-
ENSG00000231789	2.97409	3.48457	3.35202	2.44565	2.20558	1.75603	2.83157	4.20668	2.63504	4.42707	5.99886	4.31713	PIK3CD-AS2	1	9672405	9687583	-	988	lncRNA	- && - && -	-
ENSG00000129151	0.6597	0.635101	0.658858	1.61105	1.92037	1.45681	0.880503	0.71272	0.895797	0.532542	0.578218	0.865529	BBOX1	11	27040725	27127809	+	2464	protein_coding	- && sp|O75936|BODG_HUMAN Gamma-butyrobetaine dioxygenase OS=Homo sapiens OX=9606 GN=BBOX1 PE=1 SV=1 && PF02668:Taurine catabolism dioxygenase TauD, TfdA family|PF06155:Protein of unknown function (DUF971)	-
ENSG00000254531	0.704965	0.594379	0.346845	0.887719	0.517297	0.745608	2.06689	1.98022	1.84735	2.00248	1.82636	2.11927	FLJ20021	4	101347752	101349436	+	1685	lncRNA	- && - && -	-
ENSG00000167103	0.13154	0.0564432	0.0585546	0.24209	0.0935684	0.0899101	0.257411	0.299112	0.408267	0.770028	0.685172	0.462129	PIP5KL1	9	127920881	127930785	-	3327	protein_coding	- && sp|Q5T9C9|PI5L1_HUMAN Phosphatidylinositol 4-phosphate 5-kinase-like protein 1 OS=Homo sapiens OX=9606 GN=PIP5KL1 PE=2 SV=2 && PF01504:Phosphatidylinositol-4-phosphate 5-Kinase	-
ENSG00000146700	0.354593	0.399404	0.529441	0.448664	0.463477	0.360527	0.323821	0.477269	0.601872	1.1518	1.1313	1.17795	SSC4D	7	76389334	76409697	-	2821	protein_coding	- && sp|Q8WTU2|SRB4D_HUMAN Scavenger receptor cysteine-rich domain-containing group B protein OS=Homo sapiens OX=9606 GN=SSC4D PE=2 SV=1 && PF00530:Scavenger receptor cysteine-rich domain	-
ENSG00000154930	0.0431614	0.0360117	0.0523023	0.00661961	0	0	0.0197079	0.0673548	0.0195361	0.143792	0.0721299	0.171201	ACSS1	20	25006230	25058980	-	8691	protein_coding	- && sp|Q9NUB1|ACS2L_HUMAN Acetyl-coenzyme A synthetase 2-like, mitochondrial OS=Homo sapiens OX=9606 GN=ACSS1 PE=1 SV=2 && -	-
ENSG00000139971	0.132228	0.0661949	0.0600872	0.0304196	0.0164601	0.00790829	0.0226412	0.030952	0.0149626	0.189974	0.180799	0.137678	ARMH4	14	57999735	58298139	-	7565	protein_coding	- && sp|Q86TY3|ARMD4_HUMAN Armadillo-like helical domain-containing protein 4 OS=Homo sapiens OX=9606 GN=ARMH4 PE=1 SV=1 && PF15767:Domain of unknown function (DUF4696)	-
ENSG00000100359	0.616018	0.511787	0.558159	0.518623	0.796202	0.652193	1.22087	1.17812	1.43566	1.42785	1.30227	1.22692	SGSM3	22	40370591	40410289	+	4770	protein_coding	- && sp|Q96HU1|SGSM3_HUMAN Small G protein signaling modulator 3 OS=Homo sapiens OX=9606 GN=SGSM3 PE=1 SV=1 && PF00566:Rab-GTPase-TBC domain	-
ENSG00000198807	0.0550152	0.0330494	0.0228571	0	0	0	0.0100482	0.0103024	0.0697241	0.10997	0.140417	0.113474	PAX9	14	36657568	36679362	+	5682	protein_coding	- && sp|P55771|PAX9_HUMAN Paired box protein Pax-9 OS=Homo sapiens OX=9606 GN=PAX9 PE=1 SV=3 && PF00292:'Paired box' domain	PAX
ENSG00000168961	0.15318	0.142412	0.147739	0.151026	0.207026	0.167522	0.249797	0.338074	0.336763	0.535835	0.46876	0.529473	LGALS9	17	27629798	27649560	+	5714	protein_coding	- && sp|O00182|LEG9_HUMAN Galectin-9 OS=Homo sapiens OX=9606 GN=LGALS9 PE=1 SV=2 && -	-
ENSG00000135083	1.05747	1.15377	0.971627	0.467833	0.351029	0.298385	0.52618	0.691819	0.564549	0.799439	0.821811	0.623792	CCNJL	5	160249083	160345396	-	9223	protein_coding	- && sp|Q8IV13|CCNJL_HUMAN Cyclin-J-like protein OS=Homo sapiens OX=9606 GN=CCNJL PE=1 SV=3 && -	-
ENSG00000198185	0.191246	0.127653	0.11351	0.0335213	0.0544155	0.0697173	0.216232	0.23023	0.263812	0.245753	0.240741	0.274534	ZNF334	20	46499630	46513559	-	6865	protein_coding	- && sp|Q9HCZ1|ZN334_HUMAN Zinc finger protein 334 OS=Homo sapiens OX=9606 GN=ZNF334 PE=1 SV=2 && PF01352:KRAB box	zf-C2H2
ENSG00000164342	0.0667228	0.116907	0.164595	0.245597	0.415291	0.255395	0.190414	0.171803	0.211405	0.0833577	0.0836288	0.0793973	TLR3	4	186068911	186088073	+	7496	protein_coding	- && sp|O15455|TLR3_HUMAN Toll-like receptor 3 OS=Homo sapiens OX=9606 GN=TLR3 PE=1 SV=1 && PF13855:Leucine rich repeat|PF17968:Toll-like receptor 3 trans-membrane domain|PF01582:TIR domain	-
ENSG00000269486	0.281112	0.394037	0.486639	0.68982	0.709201	0.699407	0.0684576	0.175474	0.152687	0.206035	0.22208	0.193273	ERVK9-11	19	38935297	38938632	-	3336	lncRNA	- && sp|P63135|POK7_HUMAN Endogenous retrovirus group K member 7 Pol protein OS=Homo sapiens OX=9606 GN=ERVK-7 PE=3 SV=1 && -	-
ENSG00000136161	1.11232	1.07832	0.93527	0.779861	0.914301	0.963031	0.451461	0.363693	0.41556	0.282338	0.370164	0.308142	RCBTB2	13	48488963	48533256	-	3541	protein_coding	- && sp|O95199|RCBT2_HUMAN RCC1 and BTB domain-containing protein 2 OS=Homo sapiens OX=9606 GN=RCBTB2 PE=1 SV=1 && PF00651:BTB/POZ domain|PF00415:Regulator of chromosome condensation (RCC1) repeat	ZBTB
ENSG00000233922	0.0598925	0.0342661	0.0799827	0.039367	0.0340826	0.0573126	0.10939	0.104146	0.162654	0.230887	0.241777	0.203627	LINC01694	21	45590771	45603088	+	7307	lncRNA	- && sp|O00370|LORF2_HUMAN LINE-1 retrotransposable element ORF2 protein OS=Homo sapiens OX=9606 PE=1 SV=1 && -	-
ENSG00000102760	1.15327	0.607724	1.13482	0.167566	0.423129	0.406586	1.60749	1.07983	1.37369	1.63795	1.43856	1.92609	RGCC	13	41457550	41470871	+	1030	protein_coding	- && sp|Q9H4X1|RGCC_HUMAN Regulator of cell cycle RGCC OS=Homo sapiens OX=9606 GN=RGCC PE=1 SV=1 && PF15151:Response gene to complement 32 protein family	-
ENSG00000175463	0.124219	0.136807	0.141925	0.262907	0.309261	0.380377	0.6466	0.779267	0.551004	0.670413	0.826587	0.837618	TBC1D10C	11	67403915	67410089	+	5033	protein_coding	- && sp|Q8IV04|TB10C_HUMAN Carabin OS=Homo sapiens OX=9606 GN=TBC1D10C PE=1 SV=1 && PF00566:Rab-GTPase-TBC domain	-
ENSG00000171208	0.479687	0.370737	0.402087	0.425926	0.360371	0.314069	0.122964	0.149714	0.243784	0.0925204	0.13041	0.133522	NETO2	16	47077703	47143945	-	7429	protein_coding	- && sp|Q8NC67|NETO2_HUMAN Neuropilin and tolloid-like protein 2 OS=Homo sapiens OX=9606 GN=NETO2 PE=1 SV=1 && PF00057:Low-density lipoprotein receptor domain class A|PF00431:CUB domain	-
ENSG00000250397	0.879698	0.911143	0.756182	0.307055	0.483341	0.725694	2.35466	2.55625	2.47144	1.66748	1.21665	1.66045	ENSG00000250397	11	856880	859795	-	2061	lncRNA	- && sp|Q8N7M2|ZN283_HUMAN Zinc finger protein 283 OS=Homo sapiens OX=9606 GN=ZNF283 PE=1 SV=4 && -	-
ENSG00000122420	0.119312	0.043439	0.011266	0.0698676	0.0432064	0.14531	0.307062	0.335141	0.343661	0.325216	0.415258	0.344183	PTGFR	1	78303884	78540701	+	5764	protein_coding	- && sp|P43088|PF2R_HUMAN Prostaglandin F2-alpha receptor OS=Homo sapiens OX=9606 GN=PTGFR PE=1 SV=1 && PF00001:7 transmembrane receptor (rhodopsin family)	-
ENSG00000258424	2.50077	2.92113	1.29874	2.30124	0.830139	1.59537	4.18687	3.31716	3.39576	6.45678	6.26881	7.10888	ENSG00000258424	14	90402523	90405235	-	300	lncRNA	- && - && -	-
ENSG00000152763	0.337283	0.487782	0.408715	0.577638	0.559812	0.618613	0.367905	0.535115	0.407105	0.224732	0.247668	0.267569	DNAI4	1	66812885	66924856	-	6673	protein_coding	- && sp|Q5VTH9|DNAI4_HUMAN Dynein axonemal intermediate chain 4 OS=Homo sapiens OX=9606 GN=DNAI4 PE=2 SV=1 && -	-
ENSG00000198771	0.321593	0.168659	0.206781	0.0493224	0.0381264	0.0219815	0.146842	0.172065	0.110905	0.168361	0.22335	0.194378	RCSD1	1	167630093	167708696	+	8165	protein_coding	- && sp|Q6JBY9|CPZIP_HUMAN CapZ-interacting protein OS=Homo sapiens OX=9606 GN=RCSD1 PE=1 SV=1 && PF05177:RCSD region|PF15255:WASH complex subunit CAP-Z interacting, central region	-
ENSG00000205413	0.319208	0.438306	0.549431	0.872826	0.653939	0.628371	0.19989	0.307421	0.181636	0.328148	0.374109	0.28217	SAMD9	7	93099513	93118023	-	6855	protein_coding	- && sp|Q5K651|SAMD9_HUMAN Sterile alpha motif domain-containing protein 9 OS=Homo sapiens OX=9606 GN=SAMD9 PE=1 SV=1 && PF07647:SAM domain (Sterile alpha motif)	-
ENSG00000166923	0	0	0.0219619	0	0	0	0.0193093	0	0	0.0549448	0.0424027	0.0369024	GREM1	15	32718004	32745106	+	14784	protein_coding	- && sp|O60565|GREM1_HUMAN Gremlin-1 OS=Homo sapiens OX=9606 GN=GREM1 PE=1 SV=1 && -	-
ENSG00000011028	0.0284566	0.00949712	0.0394096	0.00872872	0	0.0181539	0.0606366	0.0710521	0.0257606	0.170646	0.207516	0.135449	MRC2	17	62627670	62693597	+	6591	protein_coding	- && sp|Q9UBG0|MRC2_HUMAN C-type mannose receptor 2 OS=Homo sapiens OX=9606 GN=MRC2 PE=1 SV=2 && PF00059:Lectin C-type domain|PF00040:Fibronectin type II domain	-
ENSG00000113763	0	0.0724989	0.0451265	0.0133266	0.0288443	0.0277166	0.145478	0.162719	0.0917702	0.17369	0.382832	0.264241	UNC5A	5	176810519	176880898	+	4317	protein_coding	- && sp|Q8K1S4|UNC5A_MOUSE Netrin receptor UNC5A OS=Mus musculus OX=10090 GN=Unc5a PE=1 SV=1 && -	-
ENSG00000125864	0.871671	0.928442	0.61643	0.81919	1.0897	1.0116	0.338734	0.347304	0.352571	0.463401	0.321209	0.308969	BFSP1	20	17493905	17569220	-	3371	protein_coding	- && sp|Q12934|BFSP1_HUMAN Filensin OS=Homo sapiens OX=9606 GN=BFSP1 PE=1 SV=3 && PF00038:Intermediate filament protein	-
ENSG00000197587	0.0247601	0.0247903	0.0385765	0.0113923	0	0.0118468	0.0113057	0.0347751	0.0224143	0.185599	0.33855	0.186602	DMBX1	1	46489836	46516216	+	5050	protein_coding	- && sp|Q8NFW5|DMBX1_HUMAN Diencephalon/mesencephalon homeobox protein 1 OS=Homo sapiens OX=9606 GN=DMBX1 PE=1 SV=1 && -	Homeobox
ENSG00000165972	0.454043	0.252554	0.406102	0.475847	0.552644	0.700004	0.276427	0.247992	0.353939	0.201686	0.252928	0.100054	CCDC38	12	95867048	95942635	-	4957	protein_coding	- && - && -	-
ENSG00000279838	1.72879	1.91972	1.89359	1.38838	1.2834	1.74455	0.172228	0.559187	0.227636	0.65972	0.315174	0.523647	ENSG00000279838	1	185292384	185294372	-	1989	TEC	- && sp|Q8NDZ0|BEND2_HUMAN BEN domain-containing protein 2 OS=Homo sapiens OX=9606 GN=BEND2 PE=1 SV=2 && -	-
ENSG00000255008	0.42177	0.292351	0.269588	0.358263	0.420024	0.527787	0.444424	0.607556	0.85173	1.16734	1.30126	1.59575	LINC02739	11	59560234	59566283	-	1927	lncRNA	- && - && -	-
ENSG00000231690	0.532465	0.702152	0.553058	0.800702	0.750125	1.06877	0.379517	0.243199	0.282157	0.454294	0.248603	0.381197	LINC00574	6	169790037	169802873	+	4814	lncRNA	- && sp|Q9H8X3|CF208_HUMAN Putative uncharacterized protein LINC00574 OS=Homo sapiens OX=9606 GN=LINC00574 PE=5 SV=1 && -	-
ENSG00000158815	0.0570605	0.209477	0.158046	0.122518	0.227297	0.21841	0.660042	0.587696	0.723162	0.64633	0.606821	0.769528	FGF17	8	22042398	22048809	+	3287	protein_coding	- && sp|O60258|FGF17_HUMAN Fibroblast growth factor 17 OS=Homo sapiens OX=9606 GN=FGF17 PE=1 SV=1 && -	-
ENSG00000101162	0.90362	0.621997	0.586604	0.952787	1.18109	0.900726	0.275067	0.15864	0.528298	0.244596	0.429006	0.448029	TUBB1	20	59019429	59026654	+	3321	protein_coding	- && sp|Q9H4B7|TBB1_HUMAN Tubulin beta-1 chain OS=Homo sapiens OX=9606 GN=TUBB1 PE=1 SV=1 && -	-
ENSG00000007952	0.442527	0.492297	0.357499	0.565582	0.465178	0.635198	0.0224513	0.115096	0.222556	0.122857	0.0672307	0.0975164	NOX1	X	100843324	100874359	-	2543	protein_coding	- && sp|Q9Y5S8|NOX1_HUMAN NADPH oxidase 1 OS=Homo sapiens OX=9606 GN=NOX1 PE=1 SV=2 && PF08022:FAD-binding domain|PF08030:Ferric reductase NAD binding domain|PF01794:Ferric reductase like transmembrane component	-
ENSG00000101353	0.387795	0.455793	0.297716	0.930922	0.906705	0.661509	0.261756	0.3631	0.366317	0.387582	0.245908	0.267513	MROH8	20	37101226	37179588	-	3708	protein_coding	- && sp|Q9H579|MROH8_HUMAN Protein MROH8 OS=Homo sapiens OX=9606 GN=MROH8 PE=2 SV=2 && -	-
ENSG00000233237	0.0979388	0.125024	0.0966401	0.0675934	0.080465	0.105435	0.125215	0.151308	0.17067	0.183534	0.189711	0.180642	LINC00472	6	71187161	71420745	-	25534	lncRNA	- && sp|Q9H8W2|CF155_HUMAN Putative uncharacterized protein encoded by LINC00472 OS=Homo sapiens OX=9606 GN=LINC00472 PE=5 SV=2 && -	-
ENSG00000101197	0.72603	0.646148	0.460844	0.519635	0.763192	0.617561	2.24691	2.83249	2.702	1.65283	1.76483	2.04787	BIRC7	20	63235883	63240495	+	1550	protein_coding	- && sp|Q96CA5|BIRC7_HUMAN Baculoviral IAP repeat-containing protein 7 OS=Homo sapiens OX=9606 GN=BIRC7 PE=1 SV=2 && PF13920:Zinc finger, C3HC4 type (RING finger)|PF00653:Inhibitor of Apoptosis domain	-
ENSG00000265452	12.6527	9.68741	10.0498	10.2734	15.5651	15.6688	1.35937	0.696881	0.673762	0.743868	2.03533	1.77132	MIR3682	2	53849122	53849205	-	84	miRNA	- && - && -	-
ENSG00000224893	0.209182	0.274886	0.203692	0.228584	0.279924	0.287746	0.0716357	0.0979306	0.0769289	0.111067	0.0834221	0.0622294	LINC02840	6	152754903	152875991	-	9564	lncRNA	- && sp|P01282|VIP_HUMAN VIP peptides OS=Homo sapiens OX=9606 GN=VIP PE=1 SV=1 && -	-
ENSG00000263968	6.29388	7.35183	3.26865	5.59865	5.01426	7.02657	16.6683	15.7149	16.3331	13.0002	14.3429	13.481	RN7SL381P	16	85659378	85659675	+	298	misc_RNA	- && - && -	-
ENSG00000131969	0.412124	0.632695	0.4566	0.783767	0.725072	0.723015	0.288542	0.282979	0.273591	0.302059	0.300536	0.294246	ABHD12B	14	50872053	50904970	+	4551	protein_coding	- && sp|Q7Z5M8|AB12B_HUMAN Protein ABHD12B OS=Homo sapiens OX=9606 GN=ABHD12B PE=1 SV=1 && PF12146:Serine aminopeptidase, S33	-
ENSG00000198003	0.163236	0.396913	0.0968849	0.643764	0.603794	0.647132	0.596278	0.851542	0.464421	1.44501	1.74305	1.27646	ODAD3	19	11420604	11435782	-	2681	protein_coding	- && sp|A5D8V7|ODAD3_HUMAN Outer dynein arm-docking complex subunit 3 OS=Homo sapiens OX=9606 GN=ODAD3 PE=1 SV=1 && -	-
ENSG00000018236	0.0980822	0.0900184	0.161303	0.210599	0.154654	0.265929	0.298568	0.160714	0.236772	0.514649	0.499186	0.505759	CNTN1	12	40692439	41072415	+	7649	protein_coding	- && sp|Q12860|CNTN1_HUMAN Contactin-1 OS=Homo sapiens OX=9606 GN=CNTN1 PE=1 SV=1 && -	-
ENSG00000235169	1.76288	2.20629	2.09264	1.68016	2.00638	1.92793	2.35734	3.47809	2.45078	4.27893	4.47649	3.89582	SMIM1	1	3772749	3775982	+	993	protein_coding	- && sp|B2RUZ4|SMIM1_HUMAN Small integral membrane protein 1 OS=Homo sapiens OX=9606 GN=SMIM1 PE=1 SV=1 && -	-
ENSG00000154451	0.0969733	0.0856691	0.112573	0.057741	0.0284035	0.027293	0.14065	0.128185	0.0619664	0.153932	0.176791	0.162909	GBP5	1	89256189	89272860	-	10960	protein_coding	- && sp|Q96PP8|GBP5_HUMAN Guanylate-binding protein 5 OS=Homo sapiens OX=9606 GN=GBP5 PE=1 SV=1 && PF02263:Guanylate-binding protein, N-terminal domain|PF02841:Guanylate-binding protein, C-terminal domain	-
ENSG00000253313	0.821541	1.48058	0.98131	1.51198	2.00444	1.533	3.90127	4.15382	4.0532	4.1465	3.2576	3.12831	C1orf210	1	43281877	43285617	-	1522	protein_coding	- && sp|Q8IVY1|CA210_HUMAN Type III endosome membrane protein TEMP OS=Homo sapiens OX=9606 GN=C1orf210 PE=3 SV=1 && PF15176:Leucine-rich repeat family 19 TM domain	-
ENSG00000173261	0.839184	0.67863	0.771065	0.891033	0.964281	1.20455	0.294753	0.181326	0.146092	0.419362	0.176528	0.179235	PLAC8L1	5	146084313	146105577	-	1937	protein_coding	- && sp|A1L4L8|PL8L1_HUMAN PLAC8-like protein 1 OS=Homo sapiens OX=9606 GN=PLAC8L1 PE=2 SV=1 && PF04749:PLAC8 family	-
ENSG00000140403	0.588104	0.588822	0.640405	0.453894	0.55733	0.508309	0.216559	0.257564	0.180324	0.170646	0.19887	0.225748	DNAJA4	15	78264086	78282196	+	6591	protein_coding	- && sp|Q8WW22|DNJA4_HUMAN DnaJ homolog subfamily A member 4 OS=Homo sapiens OX=9606 GN=DNAJA4 PE=1 SV=1 && PF00684:DnaJ central domain|PF01556:DnaJ C terminal domain|PF00226:DnaJ domain	-
ENSG00000224043	0.591741	0.628736	0.790233	0.700107	0.685502	0.820487	0.33085	0.440986	0.415424	0.301743	0.352261	0.287407	CCNT2-AS1	2	134735464	134918712	-	5177	lncRNA	- && sp|Q8TDX5|ACMSD_HUMAN 2-amino-3-carboxymuconate-6-semialdehyde decarboxylase OS=Homo sapiens OX=9606 GN=ACMSD PE=1 SV=1 && -	-
ENSG00000177283	0.864463	0.649139	0.801692	0.653439	0.753274	0.502245	0.648471	0.823869	0.558973	1.1417	1.35086	1.45729	FZD8	10	35638247	35642296	-	4050	protein_coding	- && sp|Q9H461|FZD8_HUMAN Frizzled-8 OS=Homo sapiens OX=9606 GN=FZD8 PE=1 SV=1 && -	-
ENSG00000126882	0.359003	0.306582	0.329018	0.223478	0.325971	0.232394	0.231422	0.128525	0.133819	0.601527	0.587121	0.695243	FAM78A	9	131258076	131277365	-	5921	protein_coding	- && sp|Q5JUQ0|FA78A_HUMAN Protein FAM78A OS=Homo sapiens OX=9606 GN=FAM78A PE=1 SV=1 && -	-
ENSG00000262155	0.385581	0.220601	0.286066	0.446055	0.32913	0.474393	0.865208	0.742685	0.807802	0.924887	0.823456	0.873953	LINC02175	16	25066937	25088618	+	5675	lncRNA	- && sp|Q8N7I0|GVQW1_HUMAN Protein GVQW1 OS=Homo sapiens OX=9606 GN=GVQW1 PE=2 SV=1 && -	-
ENSG00000163531	0.00881753	0.0147138	0.0274756	0.0351607	0.0234161	0.0225006	0.075155	0.104576	0.0771607	0.0969396	0.0803759	0.118915	NFASC	1	204828651	205022822	+	21271	protein_coding	- && sp|O94856|NFASC_HUMAN Neurofascin OS=Homo sapiens OX=9606 GN=NFASC PE=1 SV=4 && PF07679:Immunoglobulin I-set domain|PF00041:Fibronectin type III domain|PF13882:Bravo-like intracellular region|PF13927:Immunoglobulin domain	-
ENSG00000117226	0.043781	0.146115	0.121264	0.443166	0.406931	0.488776	0.199908	0.191301	0.198165	0.131271	0.0798168	0.138927	GBP3	1	89006679	89022894	-	4284	protein_coding	- && sp|Q9H0R5|GBP3_HUMAN Guanylate-binding protein 3 OS=Homo sapiens OX=9606 GN=GBP3 PE=1 SV=3 && PF02263:Guanylate-binding protein, N-terminal domain	-
ENSG00000285103	0.0318846	0.0255388	0.0463647	0.0586812	0.0825566	0.0427156	0.174705	0.119417	0.161637	0.248563	0.197637	0.207412	ENSG00000285103	9	27529085	27543902	+	9804	lncRNA	- && sp|P08548|LIN1_NYCCO LINE-1 reverse transcriptase homolog OS=Nycticebus coucang OX=9470 PE=4 SV=1 && -	-
ENSG00000196188	0.509	0.94895	0.546915	0.952928	0.873953	0.990945	0.384685	0.377983	0.206555	0.315758	0.447978	0.362021	CTSE	1	206008535	206023909	-	3562	protein_coding	- && sp|P14091|CATE_HUMAN Cathepsin E OS=Homo sapiens OX=9606 GN=CTSE PE=1 SV=3 && PF00026:Eukaryotic aspartyl protease|PF07966:A1 Propeptide	-
ENSG00000131370	0.0677201	0.271211	0.225085	0.124634	0.215807	0.0777637	0.346322	0.278994	0.465912	0.63622	0.432111	0.429782	SH3BP5	3	15254353	15341368	-	4616	protein_coding	- && sp|O60239|3BP5_HUMAN SH3 domain-binding protein 5 OS=Homo sapiens OX=9606 GN=SH3BP5 PE=1 SV=2 && PF05276:SH3 domain-binding protein 5 (SH3BP5)	-
ENSG00000198829	0	0.0299429	0	0.123841	0.163804	0.128782	0	0	0	0	0	0	SUCNR1	3	151873643	151884619	+	4181	protein_coding	- && sp|Q9BXA5|SUCR1_HUMAN Succinate receptor 1 OS=Homo sapiens OX=9606 GN=SUCNR1 PE=1 SV=2 && PF00001:7 transmembrane receptor (rhodopsin family)	-
ENSG00000168619	0.0163406	0.0327211	0.0169726	0.225553	0.0976379	0.140731	0.0447676	0.0153001	0.0887549	0	0	0	ADAM18	8	39584489	39730065	+	3826	protein_coding	- && sp|Q9Y3Q7|ADA18_HUMAN Disintegrin and metalloproteinase domain-containing protein 18 OS=Homo sapiens OX=9606 GN=ADAM18 PE=2 SV=1 && PF00200:Disintegrin|PF01562:Reprolysin family propeptide|PF08516:ADAM cysteine-rich|PF01421:Reprolysin (M12B) family zinc metalloprotease	-
ENSG00000078487	0.77254	0.773483	0.802417	0.91897	1.23845	1.00972	0.361352	0.54692	0.579947	0.451971	0.412218	0.433486	ZCWPW1	7	100400826	100428992	-	3318	protein_coding	- && sp|Q9H0M4|ZCPW1_HUMAN Zinc finger CW-type PWWP domain protein 1 OS=Homo sapiens OX=9606 GN=ZCWPW1 PE=1 SV=2 && PF00855:PWWP domain|PF07496:CW-type Zinc Finger	-
ENSG00000286443	0.373727	0.267274	0.554544	0.687817	0.797529	0.510898	1.17015	0.549888	0.773302	2.24113	1.75202	2.24478	ENSG00000286443	17	39086976	39091942	+	1171	lncRNA	- && sp|Q6B4Z3|UTY_PANTR Histone demethylase UTY OS=Pan troglodytes OX=9598 GN=UTY PE=2 SV=1 && -	-
ENSG00000188993	0.381991	0.327821	0.566806	0.669549	0.996312	0.783293	0.215949	0.119222	0.0658668	0.345421	0.165811	0.317466	LRRC66	4	51993652	52020363	-	3437	protein_coding	- && sp|Q68CR7|LRC66_HUMAN Leucine-rich repeat-containing protein 66 OS=Homo sapiens OX=9606 GN=LRRC66 PE=2 SV=1 && PF13855:Leucine rich repeat	-
ENSG00000109610	0.681577	0.372223	0.353968	0.598687	0.833018	0.80045	0.877058	1.01528	1.71078	1.48626	1.97683	1.9416	SOD3	4	24789912	24800842	+	2018	protein_coding	- && sp|P08294|SODE_HUMAN Extracellular superoxide dismutase [Cu-Zn] OS=Homo sapiens OX=9606 GN=SOD3 PE=1 SV=2 && PF00080:Copper/zinc superoxide dismutase (SODC)	-
ENSG00000110243	0.990894	0.651068	0.739749	2.47905	2.49782	1.86679	1.01801	0.869807	0.644729	1.0832	1.24196	0.810646	APOA5	11	116789367	116792420	-	2019	protein_coding	- && sp|Q6Q788|APOA5_HUMAN Apolipoprotein A-V OS=Homo sapiens OX=9606 GN=APOA5 PE=1 SV=1 && PF01442:Apolipoprotein A1/A4/E domain	-
ENSG00000150456	4.05304	4.24456	3.58073	2.87226	2.9692	3.16517	1.99955	1.5267	1.13867	1.48995	1.31644	1.25655	EEF1AKMT1	13	20728731	20773961	-	1342	protein_coding	- && sp|Q8WVE0|EFMT1_HUMAN EEF1A lysine methyltransferase 1 OS=Homo sapiens OX=9606 GN=EEF1AKMT1 PE=1 SV=1 && PF10237:Probable N6-adenine methyltransferase	-
ENSG00000123342	0.602176	0.629707	0.486472	0.886608	0.946166	0.832342	0.488816	0.413475	0.411872	0.320984	0.500119	0.360936	MMP19	12	55835433	55842966	-	4672	protein_coding	- && sp|Q99542|MMP19_HUMAN Matrix metalloproteinase-19 OS=Homo sapiens OX=9606 GN=MMP19 PE=1 SV=1 && -	-
ENSG00000205084	0.362353	0.389342	0.29375	0.32531	0.360853	0.304459	0.516539	0.537881	0.584041	0.741975	0.571987	0.757203	TMEM231	16	75536741	75556289	-	7074	protein_coding	- && sp|Q9H6L2|TM231_HUMAN Transmembrane protein 231 OS=Homo sapiens OX=9606 GN=TMEM231 PE=1 SV=1 && PF10149:Transmembrane protein 231	-
ENSG00000164176	0.128795	0.21492	0.122628	0.177778	0.149639	0.123247	0.274442	0.291434	0.145741	0.375446	0.44026	0.519383	EDIL3	5	83940554	84384880	-	5825	protein_coding	- && sp|O43854|EDIL3_HUMAN EGF-like repeat and discoidin I-like domain-containing protein 3 OS=Homo sapiens OX=9606 GN=EDIL3 PE=1 SV=1 && PF00008:EGF-like domain|PF00754:F5/8 type C domain	-
ENSG00000182759	0.0663686	0.110749	0.0919138	0.0203578	0.110156	0.0846797	0.141421	0.0621423	0.180242	0.552768	0.403321	0.438755	MAFA	8	143419182	143430732	-	2826	protein_coding	- && sp|Q8NHW3|MAFA_HUMAN Transcription factor MafA OS=Homo sapiens OX=9606 GN=MAFA PE=1 SV=2 && PF08383:Maf N-terminal region|PF03131:bZIP Maf transcription factor	TF_bZIP
ENSG00000221817	0.42261	0.54016	0.345559	0.413714	0.555177	0.456032	0.197073	0.176801	0.179076	0.197709	0.221301	0.142663	PPP3CB-AS1	10	73495525	73520070	+	6953	lncRNA	- && sp|Q70EL1|UBP54_HUMAN Inactive ubiquitin carboxyl-terminal hydrolase 54 OS=Homo sapiens OX=9606 GN=USP54 PE=1 SV=4 && -	-
ENSG00000141433	0.0806284	0.161454	0.100496	0.103873	0.0321178	0.0308621	0.309251	0.226482	0.394143	0.273986	0.42628	0.358192	ADCYAP1	18	904871	912172	+	3877	protein_coding	- && sp|P18509|PACA_HUMAN Pituitary adenylate cyclase-activating polypeptide OS=Homo sapiens OX=9606 GN=ADCYAP1 PE=1 SV=3 && PF00123:Peptide hormone	-
ENSG00000214922	0.284246	0.194722	0.202006	0.1652	0.208578	0.186107	0.80606	0.714391	0.677148	0.553229	0.477297	0.712086	HLA-F-AS1	6	29726601	29749049	-	4179	lncRNA	- && sp|Q29980|MICB_HUMAN MHC class I polypeptide-related sequence B OS=Homo sapiens OX=9606 GN=MICB PE=1 SV=2 && PF00129:Class I Histocompatibility antigen, domains alpha 1 and 2	-
ENSG00000225730	0.240151	0.240444	0.166292	1.76792	1.51466	1.30223	0.0731033	0	0	0.400032	0	0.190513	ADGRF5-AS1	6	46903471	46909078	+	781	lncRNA	- && - && -	-
ENSG00000165376	1.06275	1.10074	1.21805	0.623871	0.766394	0.771498	0.133866	0.171565	0.0995241	0.274699	0.200431	0.247112	CLDN2	X	106900164	106930861	+	3412	protein_coding	- && sp|P57739|CLD2_HUMAN Claudin-2 OS=Homo sapiens OX=9606 GN=CLDN2 PE=1 SV=1 && PF00822:PMP-22/EMP/MP20/Claudin family	-
ENSG00000077935	0.455701	0.412103	0.458056	0.946901	0.966186	0.773675	0.214789	0.302807	0.239532	0.426067	0.361794	0.384833	SMC1B	22	45344063	45413619	-	4253	protein_coding	- && sp|Q8NDV3|SMC1B_HUMAN Structural maintenance of chromosomes protein 1B OS=Homo sapiens OX=9606 GN=SMC1B PE=2 SV=2 && PF02463:RecF/RecN/SMC N terminal domain|PF06470:SMC proteins Flexible Hinge Domain	-
ENSG00000189058	0.154598	0.154786	0.192692	1.25191	1.41641	0.680516	0.282362	0.115802	0.195931	0.339928	0.31003	0.318872	APOD	3	195568705	195584033	-	2022	protein_coding	- && sp|P05090|APOD_HUMAN Apolipoprotein D OS=Homo sapiens OX=9606 GN=APOD PE=1 SV=1 && PF08212:Lipocalin-like domain	-
ENSG00000106689	0.250377	0.200546	0.156036	0.0230401	0	0.0718777	0.0914596	0.0468867	0.0679968	0.275264	0.479284	0.516427	LHX2	9	124001670	124033301	+	2497	protein_coding	- && sp|P50458|LHX2_HUMAN LIM/homeobox protein Lhx2 OS=Homo sapiens OX=9606 GN=LHX2 PE=1 SV=2 && PF00046:Homeodomain|PF00412:LIM domain	Homeobox
ENSG00000179241	0.65594	0.752515	0.709695	0.69163	0.802921	0.562301	0.287028	0.332675	0.247414	0.218527	0.361243	0.173453	LDLRAD3	11	35943981	36232136	+	4575	protein_coding	- && sp|Q86YD5|LRAD3_HUMAN Low-density lipoprotein receptor class A domain-containing protein 3 OS=Homo sapiens OX=9606 GN=LDLRAD3 PE=2 SV=3 && PF00057:Low-density lipoprotein receptor domain class A	-
ENSG00000204060	0.22552	0.351238	0.390403	0.322819	0.54899	0.623439	0.846679	1.19657	0.680513	1.75308	1.00502	1.2921	FOXO6	1	41361922	41383590	+	2495	protein_coding	- && sp|Q70KY4|FOXO6_MOUSE Forkhead box protein O6 OS=Mus musculus OX=10090 GN=Foxo6 PE=1 SV=1 && PF00250:Forkhead domain	Fork head
ENSG00000162630	0.634355	0.511632	0.402654	0.616172	0.579085	0.556444	0.112643	0.164989	0.143564	0.14089	0.208811	0.167746	B3GALT2	1	193178730	193186613	-	3548	protein_coding	- && sp|O43825|B3GT2_HUMAN Beta-1,3-galactosyltransferase 2 OS=Homo sapiens OX=9606 GN=B3GALT2 PE=1 SV=1 && PF01762:Galactosyltransferase	-
novel.109	1.88174	1.72162	1.44904	3.01538	2.77862	2.45266	0.888848	0.880956	1.05732	1.65373	1.30126	1.18394	-	6	57810970	57821343	-	1927	-	- && sp|Q86U02|CN165_HUMAN Putative uncharacterized protein encoded by LINC00596 OS=Homo sapiens OX=9606 GN=LINC00596 PE=5 SV=1 && -	-
ENSG00000278023	1.23456	1.07759	1.01927	1.36909	1.0403	0.908752	1.15633	0.770627	1.34684	2.02483	2.42384	2.66191	RDM1	17	35918066	35930773	-	1975	protein_coding	- && sp|Q8NG50|RDM1_HUMAN RAD52 motif-containing protein 1 OS=Homo sapiens OX=9606 GN=RDM1 PE=1 SV=1 && -	-
ENSG00000241884	0.02963	0.118665	0.0923276	0.327191	0.413102	0.652134	0.135293	0.0554863	0.0268228	0	0.0540182	0.0235056	ENSG00000241884	3	67296300	67306359	+	2110	lncRNA	- && - && -	-
ENSG00000169994	0.056134	0.0281013	0.0291525	0.116224	0.209631	0.241722	0.102525	0.091979	0.0444638	0.0350645	0.063961	0.0222657	MYO7B	2	127535683	127637729	+	8910	protein_coding	- && sp|Q6PIF6|MYO7B_HUMAN Unconventional myosin-VIIb OS=Homo sapiens OX=9606 GN=MYO7B PE=1 SV=2 && PF00784:MyTH4 domain|PF00373:FERM central domain|PF00063:Myosin head (motor domain)	-
ENSG00000131094	0.777908	0.778857	0.552837	0.640489	0.530049	0.666042	0.299115	0.613365	0.407699	1.88232	1.79141	1.52656	C1QL1	17	44959693	44968303	-	1527	protein_coding	- && sp|O75973|C1QRF_HUMAN C1q-related factor OS=Homo sapiens OX=9606 GN=C1QL1 PE=1 SV=1 && PF01391:Collagen triple helix repeat (20 copies)|PF00386:C1q domain	-
ENSG00000145779	0.558601	0.448898	0.480959	0.26378	0.35866	0.28837	0.610807	0.605613	0.69198	0.587679	0.649889	0.58308	TNFAIP8	5	119268692	119399688	+	8506	protein_coding	- && sp|O95379|TFIP8_HUMAN Tumor necrosis factor alpha-induced protein 8 OS=Homo sapiens OX=9606 GN=TNFAIP8 PE=1 SV=1 && -	-
ENSG00000290872	3.51726	3.34547	3.05962	2.5893	4.37837	3.61818	1.96736	1.77014	1.79101	1.31825	1.76338	1.81367	ENSG00000290872	7	44013562	44019170	-	1422	lncRNA	- && sp|Q32P79|RPB11_BOVIN DNA-directed RNA polymerase II subunit RPB11 OS=Bos taurus OX=9913 GN=POLR2J PE=1 SV=1 && PF13656:RNA polymerase Rpb3/Rpb11 dimerisation domain	-
ENSG00000260025	0.515268	1.11778	1.69479	0.395131	0.598658	0.493073	1.56851	1.44737	1.71032	1.80245	2.03533	2.79323	CRIM1-DT	2	36354744	36355471	-	728	lncRNA	- && - && -	-
ENSG00000254064	1.82095	2.91707	2.01746	2.23421	2.29699	2.43951	6.54083	4.31931	7.36298	6.43049	7.19281	4.62262	PIWIL2-DT	8	22254576	22275162	-	515	lncRNA	- && - && -	-
ENSG00000198569	0.922593	0.923719	0.648244	2.07251	2.45907	1.94747	1.36291	1.16873	1.35103	1.00345	1.23674	0.947162	SLC34A3	9	137230757	137236555	+	2304	protein_coding	- && sp|Q8N130|NPT2C_HUMAN Sodium-dependent phosphate transport protein 2C OS=Homo sapiens OX=9606 GN=SLC34A3 PE=1 SV=2 && PF02690:Na+/Pi-cotransporter	-
ENSG00000196335	0.132219	0.142563	0.0739482	0.205902	0.243086	0.30171	0.102169	0.0571381	0.0644497	0.0711558	0.0556264	0.0403423	STK31	7	23710203	23832513	+	6147	protein_coding	- && sp|Q9BXU1|STK31_HUMAN Serine/threonine-protein kinase 31 OS=Homo sapiens OX=9606 GN=STK31 PE=2 SV=2 && PF00069:Protein kinase domain|PF00567:Tudor domain	-
ENSG00000285269	0.611884	0.474789	0.349551	0.943131	1.18823	1.09786	0.237483	0.257814	0.456978	0.397506	0.641425	0.43687	ENSG00000285269	9	96235331	96352058	-	4087	protein_coding	- && sp|P37058|DHB3_HUMAN Testosterone 17-beta-dehydrogenase 3 OS=Homo sapiens OX=9606 GN=HSD17B3 PE=1 SV=2 && -	-
ENSG00000168621	0.162107	0.0946778	0.0982195	0.0124311	0.013453	0.012927	0.148039	0.37946	0.183436	0.229525	0.18471	0.214334	GDNF	5	37812677	37840041	-	4628	protein_coding	- && sp|P39905|GDNF_HUMAN Glial cell line-derived neurotrophic factor OS=Homo sapiens OX=9606 GN=GDNF PE=1 SV=1 && -	-
ENSG00000159917	1.14829	1.1915	1.16017	0.854944	0.821268	0.849095	0.381323	0.351873	0.4347	0.333865	0.418688	0.496879	ZNF235	19	44228729	44305046	-	5989	protein_coding	- && sp|Q14590|ZN235_HUMAN Zinc finger protein 235 OS=Homo sapiens OX=9606 GN=ZNF235 PE=2 SV=3 && PF00096:Zinc finger, C2H2 type	zf-C2H2
ENSG00000233854	1.68454	1.95491	1.31226	1.72628	1.83007	1.5387	0.699249	0.645245	0.727812	0.497431	0.802665	0.57706	POU6F2-AS2	7	38980370	39013551	-	1633	lncRNA	- && - && -	-
ENSG00000158683	0.0975508	0.0976699	0.067549	0.0947546	0.124132	0.134837	0.0148475	0.0202975	0.0245302	0.0270826	0.0148204	0.0257959	PKD1L1	7	47740202	47948466	-	11536	protein_coding	- && sp|Q8TDX9|PK1L1_HUMAN Polycystic kidney disease protein 1-like 1 OS=Homo sapiens OX=9606 GN=PKD1L1 PE=1 SV=1 && PF01477:PLAT/LH2 domain|PF08016:Polycystin cation channel|PF02010:REJ domain|PF00801:PKD domain	-
ENSG00000203685	0.0718245	0.0799024	0.0497348	0.0146875	0	0.00763674	0.0364397	0.0597784	0.036122	0.167499	0.101844	0.107627	STUM	1	226548764	226609230	+	7834	protein_coding	- && sp|Q69YW2|STUM_HUMAN Protein stum homolog OS=Homo sapiens OX=9606 GN=STUM PE=1 SV=1 && -	-
ENSG00000213889	0.432161	0.26442	0.224437	0.287213	0.239095	0.367596	0.416582	0.606961	0.565091	0.911838	0.765984	1.04755	PPM1N	19	45488777	45502513	+	2604	protein_coding	- && sp|Q8N819|PPM1N_HUMAN Probable protein phosphatase 1N OS=Homo sapiens OX=9606 GN=PPM1N PE=2 SV=2 && PF07830:Protein serine/threonine phosphatase 2C, C-terminal domain	-
ENSG00000112357	1.00867	0.973178	0.952436	0.691925	0.657488	0.508935	1.87577	1.64848	1.32816	1.22807	1.27051	1.41123	PEX7	6	136822564	136913934	+	3409	protein_coding	- && sp|O00628|PEX7_HUMAN Peroxisomal targeting signal 2 receptor OS=Homo sapiens OX=9606 GN=PEX7 PE=1 SV=1 && PF00400:WD domain, G-beta repeat	-
ENSG00000142794	0.183556	0.284859	0.362244	0.270257	0.301614	0.254692	0.268203	0.317955	0.357256	0.532021	0.593986	0.669834	NBPF3	1	21440128	21485005	+	6812	protein_coding	- && sp|Q9H094|NBPF3_HUMAN Neuroblastoma breakpoint family member 3 OS=Homo sapiens OX=9606 GN=NBPF3 PE=2 SV=1 && PF06758:Olduvai domain	-
ENSG00000160229	1.01228	0.870301	1.17714	0.810011	0.712236	0.726506	0.261252	0.21635	0.249014	0.340907	0.401191	0.322964	ZNF66	19	20776304	20809995	+	5682	protein_coding	- && sp|Q6ZN08|ZNF66_HUMAN Putative zinc finger protein 66 OS=Homo sapiens OX=9606 GN=ZNF66 PE=5 SV=3 && PF17489:L1 transposable element trimerization domain	zf-C2H2
ENSG00000137857	0.220639	0.171026	0.177424	0.157189	0.184286	0.17027	0.266489	0.359865	0.341483	0.362788	0.42171	0.406531	DUOX1	15	45129933	45165576	+	8784	protein_coding	- && sp|Q9NRD9|DUOX1_HUMAN Dual oxidase 1 OS=Homo sapiens OX=9606 GN=DUOX1 PE=1 SV=1 && -	-
ENSG00000226180	0.598614	0.791135	0.547153	0.749159	0.429218	0.664481	0.0655998	0.224198	0.173408	0.0957257	0.218266	0.0949767	ENSG00000226180	16	87693537	87696147	-	2611	lncRNA	- && - && -	-
ENSG00000263535	6.69849	4.75055	4.54173	6.16404	7.59725	14.5114	2.54882	4.09418	4.80055	3.62636	5.08832	3.98546	AK4P1	17	31345519	31346190	+	672	processed_pseudogene	- && sp|P27144|KAD4_HUMAN Adenylate kinase 4, mitochondrial OS=Homo sapiens OX=9606 GN=AK4 PE=1 SV=1 && PF05191:Adenylate kinase, active site lid|PF00406:Adenylate kinase	-
ENSG00000127329	0.0086008	0.0387509	0.0134001	0.102889	0.0599564	0.111109	0.0353448	0.036239	0.0583946	0.0128941	0.0274401	0.00682306	PTPRB	12	70515870	70637440	-	14538	protein_coding	- && sp|P23467|PTPRB_HUMAN Receptor-type tyrosine-protein phosphatase beta OS=Homo sapiens OX=9606 GN=PTPRB PE=1 SV=3 && PF00102:Protein-tyrosine phosphatase|PF00041:Fibronectin type III domain	-
ENSG00000059804	0.0431048	0.017263	0.0447718	0.222127	0.197461	0.20624	0.125965	0.0726479	0.132671	0.0603136	0.0550089	0.0273562	SLC2A3	12	7919230	8019007	-	7252	protein_coding	- && sp|P11169|GTR3_HUMAN Solute carrier family 2, facilitated glucose transporter member 3 OS=Homo sapiens OX=9606 GN=SLC2A3 PE=1 SV=1 && PF00083:Sugar (and other) transporter	-
ENSG00000229005	0.479863	0.823626	0.213609	1.51397	1.43363	1.04958	0.125205	0.706051	0.558513	0.0685142	0.437417	0.0543825	HNF4A-AS1	20	44372746	44395706	-	912	lncRNA	- && - && -	-
ENSG00000268655	0.334072	0.33448	0.148711	0.175667	0.285162	0.41102	0.958825	0.849025	0.475234	1.52635	1.04408	1.17367	ENSG00000268655	19	49017968	49020549	-	1310	protein_coding	- && - && -	-
ENSG00000235563	0.233904	0.401468	0.312364	0.491981	0.266212	0.479633	1.007	0.813463	0.998219	1.0019	1.4925	1.32541	ENSG00000235563	1	53114576	53118609	+	1871	lncRNA	- && sp|O00341|EAA5_HUMAN Excitatory amino acid transporter 5 OS=Homo sapiens OX=9606 GN=SLC1A7 PE=2 SV=2 && -	-
ENSG00000174939	1.02757	0.893448	1.26391	0.771393	0.915594	0.983303	1.08656	1.21532	1.39532	1.70266	2.16914	1.78051	ASPHD1	16	29900375	29919864	+	2312	protein_coding	- && sp|Q5U4P2|ASPH1_HUMAN Aspartate beta-hydroxylase domain-containing protein 1 OS=Homo sapiens OX=9606 GN=ASPHD1 PE=1 SV=3 && PF05118:Aspartyl/Asparaginyl beta-hydroxylase	-
ENSG00000291097	0.13199	0.149771	0.23763	0.315793	0.254124	0.193667	0.377678	0.552012	0.318626	0.562848	0.537407	0.593347	HLA-L	6	30259548	30293015	+	7105	lncRNA	- && sp|P33617|HLAF_MACMU Mamu class I histocompatibility antigen, alpha chain F OS=Macaca mulatta OX=9544 GN=Mamu-F PE=2 SV=2 && PF00129:Class I Histocompatibility antigen, domains alpha 1 and 2	-
ENSG00000143786	0.412409	0.589875	0.418159	0.659614	0.752953	0.58257	0.430422	0.514863	0.488893	0.353299	0.313275	0.272638	CNIH3	1	224434660	224740554	+	6367	protein_coding	- && sp|Q8TBE1|CNIH3_HUMAN Protein cornichon homolog 3 OS=Homo sapiens OX=9606 GN=CNIH3 PE=1 SV=1 && PF03311:Cornichon protein	-
ENSG00000128268	0.269992	0.22707	0.145825	0.139132	0.129059	0.124014	0.0986244	0.182015	0.0782118	0.453337	0.364243	0.368399	MGAT3	22	39457012	39492194	+	5789	protein_coding	- && sp|Q09327|MGAT3_HUMAN Beta-1,4-mannosyl-glycoprotein 4-beta-N-acetylglucosaminyltransferase OS=Homo sapiens OX=9606 GN=MGAT3 PE=1 SV=3 && -	-
ENSG00000158220	0.184704	0.197684	0.271233	0.128941	0.126855	0.249885	0.14541	0.262395	0.270987	0.375572	0.394791	0.41937	ESYT3	3	138434586	138481686	+	9816	protein_coding	- && sp|A0FGR9|ESYT3_HUMAN Extended synaptotagmin-3 OS=Homo sapiens OX=9606 GN=ESYT3 PE=1 SV=1 && -	-
ENSG00000260704	0.847144	0.71247	0.774318	1.77738	1.68727	2.36711	1.05213	0.76147	1.13499	1.04988	0.741323	0.698925	LINC00543	13	27953526	27955370	+	1845	lncRNA	- && - && -	-
ENSG00000290017	0.0528034	0	0.164537	0.728856	0.368094	0.90952	0.144663	0.395527	0.0956014	0.0527744	0	0	ENSG00000290017	4	173281988	173289488	-	1184	lncRNA	- && - && -	-
ENSG00000149564	0.171286	0.214368	0.222387	0.315238	0.255865	0.122931	0.703894	0.561324	0.426408	0.727564	0.878258	0.662423	ESAM	11	124752583	124762290	-	2920	protein_coding	- && sp|Q96AP7|ESAM_HUMAN Endothelial cell-selective adhesion molecule OS=Homo sapiens OX=9606 GN=ESAM PE=1 SV=1 && -	-
ENSG00000104413	0.0641223	0.0770407	0.0666021	0.0826086	0.0510855	0.0490882	0.222519	0.180117	0.232189	0.217896	0.362393	0.305211	ESRP1	8	94641074	94707466	+	4875	protein_coding	- && sp|Q6NXG1|ESRP1_HUMAN Epithelial splicing regulatory protein 1 OS=Homo sapiens OX=9606 GN=ESRP1 PE=1 SV=2 && -	-
ENSG00000152056	0.527588	0.386512	0.414336	0.355239	0.397257	0.320157	0.0705078	0.108437	0.10484	0.186484	0.129028	0.14802	AP1S3	2	223667680	223838027	-	9717	protein_coding	- && sp|Q7TN05|AP1S3_MOUSE AP-1 complex subunit sigma-3 OS=Mus musculus OX=10090 GN=Ap1s3 PE=1 SV=1 && PF01217:Clathrin adaptor complex small chain	-
ENSG00000224903	0.472735	0.488103	0.491018	0.965194	0.882709	1.03197	0.337273	0.304309	0.16048	0.531535	0.32319	0.468779	RNF32-AS1	7	156654185	156659582	-	4232	lncRNA	- && sp|Q9H0A6|RNF32_HUMAN RING finger protein 32 OS=Homo sapiens OX=9606 GN=RNF32 PE=1 SV=1 && -	-
ENSG00000271553	0.7857	0.449519	0.408043	1.23945	1.45312	0.966671	0.102502	0.157643	0	0.336544	0.306944	0.0445214	ENSG00000271553	7	128667043	128668156	+	1114	lncRNA	- && - && -	-
ENSG00000267317	3.08822	2.40488	2.70868	2.65236	3.14378	2.16714	4.07364	4.11244	4.53514	5.21279	5.0671	5.66199	ENSG00000267317	19	1457670	1458580	-	911	lncRNA	- && sp|O95996|APCL_HUMAN Adenomatous polyposis coli protein 2 OS=Homo sapiens OX=9606 GN=APC2 PE=1 SV=1 && -	-
ENSG00000154736	0.0768286	0.0512816	0.0930998	0.15318	0.153021	0.147038	0.0818547	0.0299734	0.0695496	0.0319943	0.0466885	0.0253952	ADAMTS5	21	26917922	26967088	-	9765	protein_coding	- && sp|Q9UNA0|ATS5_HUMAN A disintegrin and metalloproteinase with thrombospondin motifs 5 OS=Homo sapiens OX=9606 GN=ADAMTS5 PE=1 SV=2 && -	-
ENSG00000258057	0.200571	0.318943	0.245092	0.173711	0.117495	0.124191	0.355556	0.298269	0.256332	0.459882	0.38717	0.421185	BCDIN3D-AS1	12	49827913	49841143	+	5299	lncRNA	- && sp|Q7Z5W3|BN3D2_HUMAN RNA 5'-monophosphate methyltransferase OS=Homo sapiens OX=9606 GN=BCDIN3D PE=1 SV=1 && PF06859:Bicoid-interacting protein 3 (Bin3)	-
ENSG00000225828	0.439503	0.330029	0.4565	0.465101	0.700293	0.630856	0.662246	0.987636	1.03444	1.51545	1.40219	1.13314	FAM229A	1	32361270	32364278	-	2845	protein_coding	- && sp|Q96PN8|TSSK3_HUMAN Testis-specific serine/threonine-protein kinase 3 OS=Homo sapiens OX=9606 GN=TSSK3 PE=1 SV=1 && -	-
ENSG00000150556	0.300318	0.212248	0.238537	0.747789	0.52778	0.862146	0.371052	0.19849	0.159921	0.229529	0.338167	0.154158	LYPD6B	2	149038107	149215262	+	3539	protein_coding	- && sp|Q8NI32|LPD6B_HUMAN Ly6/PLAUR domain-containing protein 6B OS=Homo sapiens OX=9606 GN=LYPD6B PE=1 SV=1 && PF16975:Ly6/PLAUR domain-containing protein 6, Lypd6	-
ENSG00000172159	0.597625	0.752768	0.780927	0.248361	0.230381	0.267493	0.6778	0.523467	0.671892	0.52986	0.588695	0.550566	FRMD3	9	83242990	83538546	-	6486	protein_coding	- && sp|A2A2Y4|FRMD3_HUMAN FERM domain-containing protein 3 OS=Homo sapiens OX=9606 GN=FRMD3 PE=1 SV=1 && PF00373:FERM central domain|PF08736:FERM adjacent (FA)|PF09380:FERM C-terminal PH-like domain|PF09379:FERM N-terminal domain	-
ENSG00000253816	3.01904	4.0303	3.00514	3.12543	2.75599	3.61124	4.70994	3.76905	4.78276	5.53186	7.45332	9.1809	GUSBP14	5	70219918	70258930	-	497	unprocessed_pseudogene	- && sp|Q15486|GUSP1_HUMAN Putative inactive beta-glucuronidase-like protein SMA3 OS=Homo sapiens OX=9606 GN=GUSBP1 PE=5 SV=3 && -	-
ENSG00000183281	0.155669	0.191827	0.186565	0.506881	0.35775	0.378139	0.185902	0.179393	0.130081	0.155584	0.0327461	0.161491	PLGLB1	2	87002559	87021852	-	5221	protein_coding	- && sp|P00747|PLMN_HUMAN Plasminogen OS=Homo sapiens OX=9606 GN=PLG PE=1 SV=2 && -	-
ENSG00000137757	0.117813	0.157275	0.0407896	0.505926	0.860383	0.977061	0.143451	0.294161	0.177751	0.0392493	0.214783	0.124615	CASP5	11	104994235	105023168	-	1592	protein_coding	- && sp|P51878|CASP5_HUMAN Caspase-5 OS=Homo sapiens OX=9606 GN=CASP5 PE=1 SV=3 && PF00619:Caspase recruitment domain|PF00656:Caspase domain	-
ENSG00000289293	6.55223	5.05685	6.38028	5.527	4.35007	3.78812	5.98361	7.2853	6.05503	8.1858	10.701	9.85439	ENSG00000289293	17	62065498	62065955	-	458	lncRNA	- && - && -	-
ENSG00000283141	1.18196	1.93081	1.93842	2.63326	1.79657	2.97643	1.193	1.04844	1.01366	0.808263	0.907291	0.888301	LINC02666	10	129784983	129806971	+	1005	lncRNA	- && - && -	-
ENSG00000166104	0.176055	0.0587568	0.121909	0.522027	0.389615	0.467977	0.0535923	0.109896	0.0354168	0.0586529	0.142651	0.108629	ENSG00000166104	15	62242751	62253235	-	3196	transcribed_unprocessed_pseudogene	- && sp|Q62839|GOGA2_RAT Golgin subfamily A member 2 OS=Rattus norvegicus OX=10116 GN=Golga2 PE=1 SV=4 && PF15070:Putative golgin subfamily A member 2-like protein 5	-
ENSG00000267470	0.427819	0.584851	0.350365	0.393685	0.58172	0.566849	0.420745	0.346652	0.402182	0.230238	0.209988	0.254544	ZNF571-AS1	19	37548914	37587348	+	7599	lncRNA	- && - && -	-
ENSG00000169403	0.564575	0.401635	0.416659	0.341795	0.488259	0.526038	0.203518	0.0695556	0.0672481	0.118793	0.135431	0.141436	PTAFR	1	28147166	28193936	-	4208	protein_coding	- && sp|P25105|PTAFR_HUMAN Platelet-activating factor receptor OS=Homo sapiens OX=9606 GN=PTAFR PE=1 SV=1 && PF00001:7 transmembrane receptor (rhodopsin family)	-
ENSG00000166743	0.609307	0.827926	0.474653	0.700865	0.866835	0.81212	1.25197	1.18176	1.24105	1.84867	1.46787	1.50189	ACSM1	16	20623235	20698890	-	2873	protein_coding	- && sp|Q08AH1|ACSM1_HUMAN Acyl-coenzyme A synthetase ACSM1, mitochondrial OS=Homo sapiens OX=9606 GN=ACSM1 PE=1 SV=1 && PF00501:AMP-binding enzyme|PF13193:AMP-binding enzyme C-terminal domain	-
ENSG00000228288	1.07792	0.809425	0.519817	0.921063	0.728416	1.25252	2.28515	3.20806	2.16069	2.38551	1.85987	2.47373	PCAT6	1	202810850	202812473	+	1624	lncRNA	- && - && -	-
ENSG00000121871	0.0355627	0.0712122	0.0492507	0.152718	0.165272	0.102092	0.0974294	0.0554968	0.0965802	0.379127	0.378199	0.517221	SLITRK3	3	165186720	165197109	-	5274	protein_coding	- && sp|O94933|SLIK3_HUMAN SLIT and NTRK-like protein 3 OS=Homo sapiens OX=9606 GN=SLITRK3 PE=1 SV=2 && -	-
ENSG00000164406	1.36441	1.41486	1.16411	2.95951	2.42636	3.07758	1.91351	1.0494	1.49982	1.16885	1.06605	1.50762	LEAP2	5	132873444	132875046	+	1283	protein_coding	- && sp|Q969E1|LEAP2_HUMAN Liver-expressed antimicrobial peptide 2 OS=Homo sapiens OX=9606 GN=LEAP2 PE=1 SV=1 && -	-
ENSG00000198719	0	0	0.0510111	0	0	0	0.179399	0.107297	0.0889175	0.179978	0.104458	0.116882	DLL1	6	170282206	170306565	-	3819	protein_coding	- && sp|O00548|DLL1_HUMAN Delta-like protein 1 OS=Homo sapiens OX=9606 GN=DLL1 PE=1 SV=2 && PF07657:N terminus of Notch ligand|PF00008:EGF-like domain|PF01414:Delta serrate ligand	-
ENSG00000279254	0.261998	0.426266	0.306147	0.572598	0.293527	0.156695	0.50843	0.674613	0.592939	1.27654	1.22397	0.961279	ENSG00000279254	2	46668870	46670778	+	1909	TEC	- && - && -	-
ENSG00000149043	0.0664533	0.0665344	0.0552186	0.464749	0.569132	0.546881	0.242745	0.261331	0.264692	0.212534	0.230186	0.126523	SYT8	11	1828307	1837521	+	4704	protein_coding	- && sp|Q8NBV8|SYT8_HUMAN Synaptotagmin-8 OS=Homo sapiens OX=9606 GN=SYT8 PE=2 SV=4 && -	-
ENSG00000135074	0.243455	0.178752	0.269728	0.470464	0.379834	0.660076	0.125985	0.167165	0.110195	0.202768	0.25151	0.212447	ADAM19	5	157395534	157575775	-	7704	protein_coding	- && sp|Q9H013|ADA19_HUMAN Disintegrin and metalloproteinase domain-containing protein 19 OS=Homo sapiens OX=9606 GN=ADAM19 PE=1 SV=3 && -	-
ENSG00000279611	1.89043	1.62235	1.12202	1.67747	1.74813	2.19664	1.04816	0.63216	0.48895	0.607305	0.492347	0.482043	ENSG00000279611	19	58350795	58351720	+	926	TEC	- && sp|P04217|A1BG_HUMAN Alpha-1B-glycoprotein OS=Homo sapiens OX=9606 GN=A1BG PE=1 SV=4 && PF13895:Immunoglobulin domain	-
ENSG00000112164	0.0654946	0.0468389	0.0485911	0.232466	0.242258	0.250693	0.0512664	0.0700844	0.0762293	0.0748099	0.0682301	0.0519572	GLP1R	6	39048781	39091303	+	6682	protein_coding	- && sp|P43220|GLP1R_HUMAN Glucagon-like peptide 1 receptor OS=Homo sapiens OX=9606 GN=GLP1R PE=1 SV=2 && PF02793:Hormone receptor domain|PF00002:7 transmembrane receptor (Secretin family)	-
ENSG00000104369	0.0272415	0.0136374	0.028295	0	0.0135644	0	0.0124387	0	0.0246606	0.136133	0.161407	0.194497	JPH1	8	74234700	74321540	-	4590	protein_coding	- && sp|Q9HDC5|JPH1_HUMAN Junctophilin-1 OS=Homo sapiens OX=9606 GN=JPH1 PE=1 SV=2 && PF02493:MORN repeat	-
ENSG00000165359	0.322309	0.235486	0.316678	0.208417	0.182175	0.166716	0.087506	0.163127	0.094629	0.409195	0.428789	0.476826	INTS6L	X	135520659	135582510	+	7177	protein_coding	- && sp|Q5JSJ4|INT6L_HUMAN Integrator complex subunit 6-like OS=Homo sapiens OX=9606 GN=INTS6L PE=1 SV=1 && PF13519:von Willebrand factor type A domain	-
ENSG00000287512	0.116099	0	0.180883	0	0.0578091	0.0555489	0.106024	0.271764	0.735696	0.812246	0.846636	0.828916	ENSG00000287512	4	98961083	98964790	+	1077	lncRNA	- && sp|Q96CB5|CH044_HUMAN Putative uncharacterized protein C8orf44 OS=Homo sapiens OX=9606 GN=C8orf44 PE=2 SV=2 && -	-
ENSG00000230102	0.128628	0.099516	0.157894	0.204449	0.244547	0.28534	0.0800902	0.114963	0.127027	0.111027	0.0959325	0.0695738	LINC02028	3	194005259	194071025	-	10693	lncRNA	- && - && -	-
ENSG00000225872	0.0539191	0.0674812	0.0420033	0.0868299	0.0939679	0.103193	0.0738598	0.0504856	0.18304	0.28292	0.319474	0.481211	TEX14BP	19	35785697	35797935	-	4638	transcribed_unitary_pseudogene	- && - && -	-
ENSG00000231064	0.274207	0.411813	0.118672	0.462603	0.22756	0.327995	0.521689	0.684655	0.744684	0.799332	1.0623	0.960757	THBS3-AS1	1	155194996	155205495	+	2736	lncRNA	- && sp|P49746|TSP3_HUMAN Thrombospondin-3 OS=Homo sapiens OX=9606 GN=THBS3 PE=1 SV=1 && -	-
ENSG00000119915	0.535879	0.536533	0.278302	0.164374	0.578132	0.170932	0.530155	0.543567	0.606386	1.02654	1.42473	1.23992	ELOVL3	10	102226299	102229589	+	1400	protein_coding	- && sp|Q9HB03|ELOV3_HUMAN Elongation of very long chain fatty acids protein 3 OS=Homo sapiens OX=9606 GN=ELOVL3 PE=1 SV=2 && PF01151:GNS1/SUR4 family	-
ENSG00000134256	0.240212	0.208438	0.266136	0.353674	0.318957	0.45973	0.0877464	0	0.0289939	0.0800268	0.0729882	0.114337	CD101	1	117001750	117036552	+	3904	protein_coding	- && sp|Q93033|IGSF2_HUMAN Immunoglobulin superfamily member 2 OS=Homo sapiens OX=9606 GN=CD101 PE=1 SV=2 && PF07679:Immunoglobulin I-set domain|PF07686:Immunoglobulin V-set domain	-
ENSG00000280587	0.705227	0.75535	0.834711	1.19227	1.11063	0.941651	0.464298	0.522113	0.475098	0.475358	0.478398	0.598493	LINC01348	1	235064927	235074220	-	3812	lncRNA	- && sp|E7EU14|PP5D1_HUMAN Protein PPP5D1 OS=Homo sapiens OX=9606 GN=PPP5D1 PE=2 SV=2 && -	-
ENSG00000203645	0.183341	0.0917823	0.126954	0.590494	0.669467	0.52633	0.027905	0.114444	0.165971	0.1527	0.13927	0.0484817	LINC00501	3	177294442	177323418	+	2046	lncRNA	- && - && -	-
ENSG00000281706	0.408474	0.374892	0.247492	0.135736	0.192092	0.173724	0.725328	0.403711	0.400589	0.612375	0.341315	0.450062	LINC01012	6	27694026	27713706	+	5510	lncRNA	- && sp|A0A096LPI5|GVQW2_HUMAN Putative uncharacterized protein CCDC28A-AS1 OS=Homo sapiens OX=9606 GN=CCDC28A-AS1 PE=4 SV=1 && -	-
ENSG00000255471	1.38589	0.976449	1.38618	1.03915	0.66452	1.17884	3	2.30692	2.74151	2.41116	2.62019	2.19887	PRSS23-AS1	11	86892214	86925037	-	1218	lncRNA	- && - && -	-
ENSG00000146005	0.0689753	0.0966833	0.0429857	0.0761664	0.0549518	0.079205	0.667688	0.710413	0.724309	0.372262	0.289221	0.273592	PSD2	5	139795808	139844466	+	4532	protein_coding	- && sp|Q9BQI7|PSD2_HUMAN PH and SEC7 domain-containing protein 2 OS=Homo sapiens OX=9606 GN=PSD2 PE=2 SV=3 && PF01369:Sec7 domain|PF15410:Pleckstrin homology domain	-
ENSG00000274419	0.766023	0.91445	1.07106	0.759127	0.938894	1.21231	0.887884	1.87587	0.906816	1.41342	2.30965	2.64111	TBC1D3D	17	38003976	38014908	+	2122	protein_coding	- && sp|A0A087WVF3|TBC3D_HUMAN TBC1 domain family member 3D OS=Homo sapiens OX=9606 GN=TBC1D3D PE=2 SV=1 && PF00566:Rab-GTPase-TBC domain	-
ENSG00000106034	0.235983	0.203682	0.338082	0.179714	0.218799	0.256965	0.408714	0.289528	0.397785	0.487973	0.445054	0.497066	CPED1	7	120988697	121297442	+	7683	protein_coding	- && sp|A4D0V7|CPED1_HUMAN Cadherin-like and PC-esterase domain-containing protein 1 OS=Homo sapiens OX=9606 GN=CPED1 PE=2 SV=1 && -	-
ENSG00000260051	0.877463	1.3178	1.48102	1.31211	2.51226	2.519	8.61413	10.7833	7.44684	7.01585	4.39917	4.87267	ENSG00000260051	16	1451760	1452653	+	570	lncRNA	- && - && -	-
ENSG00000291051	0.145056	0.181542	0.113	0.100112	0.144456	0.138808	0.264936	0.441412	0.295455	0.652395	0.694184	0.719211	ENSG00000291051	16	75501693	75517335	-	1724	lncRNA	- && sp|Q9H6L2|TM231_HUMAN Transmembrane protein 231 OS=Homo sapiens OX=9606 GN=TMEM231 PE=1 SV=1 && PF10149:Transmembrane protein 231	-
ENSG00000167487	0.144964	0.263894	0.123194	0.109144	0.0918682	0.0756655	0.144419	0.185091	0.1193	0.434655	0.3724	0.250911	KLHL26	19	18637025	18671721	+	4744	protein_coding	- && sp|Q53HC5|KLH26_HUMAN Kelch-like protein 26 OS=Homo sapiens OX=9606 GN=KLHL26 PE=1 SV=2 && PF01344:Kelch motif|PF00651:BTB/POZ domain|PF07707:BTB And C-terminal Kelch	ZBTB
ENSG00000117600	0.276474	0.180529	0.349594	0.232292	0.191534	0.16104	0.395188	0.292634	0.304689	0.384449	0.53691	0.629377	PLPPR4	1	99264292	99309590	+	5201	protein_coding	- && sp|Q7Z2D5|PLPR4_HUMAN 2-lysophosphatidate phosphatase PLPPR4 OS=Homo sapiens OX=9606 GN=PLPPR4 PE=1 SV=1 && PF01569:PAP2 superfamily	-
ENSG00000290555	1.24238	1.28607	1.35605	0.600694	0.775896	0.664959	0.442288	0.197164	0.0953116	0.273595	0.172753	0.217164	LINC00680	6	57946074	57961501	-	2969	lncRNA	- && - && -	-
ENSG00000260088	0.254834	0.680386	0.264689	0.781671	0.507558	0.73157	1.86175	2.78374	2.3069	2.46204	2.40036	2.22377	DDX59-AS1	1	200669507	200694250	+	736	lncRNA	- && sp|Q6NY19|KANK3_HUMAN KN motif and ankyrin repeat domain-containing protein 3 OS=Homo sapiens OX=9606 GN=KANK3 PE=1 SV=1 && -	-
ENSG00000154143	0.43391	0.398237	0.676037	0.332741	0.324085	0.484423	1.38689	0.575562	0.818334	1.0119	1.31843	1.20478	PANX3	11	124611428	124620356	+	1729	protein_coding	- && sp|Q96QZ0|PANX3_HUMAN Pannexin-3 OS=Homo sapiens OX=9606 GN=PANX3 PE=2 SV=1 && PF00876:Innexin	-
ENSG00000261829	0.313642	1.88415	0.760133	1.53929	1.14526	1.40061	2.29138	2.15357	2.4607	4.0751	3.52609	3.89808	ENSG00000261829	2	231052040	231052637	+	598	lncRNA	- && sp|A0A096LPI5|GVQW2_HUMAN Putative uncharacterized protein CCDC28A-AS1 OS=Homo sapiens OX=9606 GN=CCDC28A-AS1 PE=4 SV=1 && -	-
ENSG00000049246	0.238447	0.130921	0.215711	0.219422	0.20682	0.13985	0.435508	0.374505	0.431712	0.468944	0.322528	0.52477	PER3	1	7784291	7845177	+	8128	protein_coding	- && sp|P56645|PER3_HUMAN Period circadian protein homolog 3 OS=Homo sapiens OX=9606 GN=PER3 PE=1 SV=4 && PF12114:Period protein 2/3C-terminal region|PF08447:PAS fold	-
ENSG00000255423	2.12245	2.68426	2.16586	2.91253	2.15075	2.92183	1.22416	1.29	1.58428	1.22811	1.1201	1.56559	EBLN2	3	73061659	73063337	+	1679	protein_coding	- && sp|Q6P2I7|EBLN2_HUMAN Endogenous Bornavirus-like nucleoprotein 2 OS=Homo sapiens OX=9606 GN=EBLN2 PE=2 SV=1 && PF06407:Borna disease virus P40 protein	-
ENSG00000263711	0.203624	0.236756	0.218322	0.175289	0.143909	0.0628559	0.227943	0.141456	0.22001	0.380765	0.317339	0.286596	LINC02864	18	73151241	73264480	-	9518	lncRNA	- && - && -	-
ENSG00000257950	0.539963	0.455819	0.439879	0.350739	0.506097	0.263418	0.0676809	0.178439	0.134182	0.0952353	0.115812	0.151184	P2RX5-TAX1BP3	17	3663063	3696194	-	5905	protein_coding	- && sp|Q93086|P2RX5_HUMAN P2X purinoceptor 5 OS=Homo sapiens OX=9606 GN=P2RX5 PE=2 SV=4 && PF07019:Rab5-interacting protein (Rab5ip)	-
ENSG00000241322	0.111393	0.111529	0.144626	0.198604	0.201064	0.239838	0.00635787	0.0325936	0.0441172	0.0487076	0.0507699	0.0938915	FBXW10B	17	15565483	15619704	-	8980	protein_coding	- && sp|O95170|CDRT1_HUMAN CMT1A duplicated region transcript 1 protein OS=Homo sapiens OX=9606 GN=CDRT1 PE=2 SV=3 && PF00400:WD domain, G-beta repeat	-
ENSG00000080910	0.0296722	0.0891251	0.0462295	0.23209	0.354592	0.340728	0.0270971	0.0138913	0.0402914	0.0444838	0.0811427	0.0706172	CFHR2	1	196943738	196959622	+	4214	protein_coding	- && sp|P36980|FHR2_HUMAN Complement factor H-related protein 2 OS=Homo sapiens OX=9606 GN=CFHR2 PE=1 SV=1 && PF00084:Sushi repeat (SCR repeat)	-
ENSG00000113100	0.445929	0.401826	0.37054	1.14898	1.0658	0.625857	0.380081	0.43145	0.551697	0.445684	0.406485	0.436301	CDH9	5	26880597	27121150	-	4206	protein_coding	- && sp|Q9ULB4|CADH9_HUMAN Cadherin-9 OS=Homo sapiens OX=9606 GN=CDH9 PE=2 SV=2 && PF01049:Cadherin cytoplasmic region|PF00028:Cadherin domain	-
ENSG00000161328	0.791383	0.498048	0.704562	0.499365	0.472864	0.432739	1.03244	0.995041	1.24859	1.26552	0.927492	1.13005	LRRC56	11	537527	554912	+	2765	protein_coding	- && sp|Q8IYG6|LRC56_HUMAN Leucine-rich repeat-containing protein 56 OS=Homo sapiens OX=9606 GN=LRRC56 PE=1 SV=1 && -	-
ENSG00000149596	0.0527935	0.0352386	0.0243712	0.0161938	0.00584166	0.0224531	0.24106	0.258143	0.212408	0.140705	0.0748592	0.0884162	JPH2	20	44106590	44187188	-	10658	protein_coding	- && sp|Q9BR39|JPH2_HUMAN Junctophilin-2 OS=Homo sapiens OX=9606 GN=JPH2 PE=1 SV=2 && -	-
ENSG00000139304	0.090666	0.110949	0.125563	0.129783	0.0953068	0.106041	0.0413989	0.018865	0.0273587	0.0402739	0.00918292	0.0239753	PTPRQ	12	80402178	80680273	+	12412	protein_coding	- && sp|Q9UMZ3|PTPRQ_HUMAN Phosphatidylinositol phosphatase PTPRQ OS=Homo sapiens OX=9606 GN=PTPRQ PE=1 SV=2 && PF00102:Protein-tyrosine phosphatase|PF00041:Fibronectin type III domain	-
ENSG00000287766	0.307328	0.263745	0.228009	0.40401	0.306055	0.672205	1.40329	1.89098	1.58978	1.40416	1.24064	1.6718	ENSG00000287766	19	2862270	2864428	+	1424	lncRNA	- && - && -	-
ENSG00000189325	0.100433	0.217869	0.121703	0.693145	0.350059	0.961063	0.535014	0.862006	0.636421	0.284403	0.228872	0.146068	BNIP5	6	36315761	36336888	-	3735	protein_coding	- && sp|P0C671|BNIP5_HUMAN Protein BNIP5 OS=Homo sapiens OX=9606 GN=BNIP5 PE=1 SV=1 && PF15661:C6orf222, uncharacterised family	-
ENSG00000152503	0.53638	0.51638	0.760689	0.294252	0.308169	0.43431	0.697068	0.724361	0.747019	0.690726	0.714598	0.69555	TRIM36	5	115124762	115180546	-	6061	protein_coding	- && sp|Q9NQ86|TRI36_HUMAN E3 ubiquitin-protein ligase TRIM36 OS=Homo sapiens OX=9606 GN=TRIM36 PE=1 SV=2 && PF00041:Fibronectin type III domain|PF13445:RING-type zinc-finger|PF00643:B-box zinc finger	-
ENSG00000184922	0.16579	0.157692	0.0774906	0.091537	0.181614	0.142783	0.166542	0.162994	0.202611	0.463956	0.294694	0.33538	FMNL1	17	45221444	45247319	+	7542	protein_coding	- && sp|O95466|FMNL1_HUMAN Formin-like protein 1 OS=Homo sapiens OX=9606 GN=FMNL1 PE=1 SV=3 && PF06367:Diaphanous FH3 Domain|PF06371:Diaphanous GTPase-binding Domain	-
ENSG00000143032	0.0305867	0	0	0.0281463	0.0304601	0	0.279323	0.343668	0.138444	0.305699	0.390337	0.533821	BARHL2	1	90711539	90717302	-	2044	protein_coding	- && sp|Q9NY43|BARH2_HUMAN BarH-like 2 homeobox protein OS=Homo sapiens OX=9606 GN=BARHL2 PE=1 SV=2 && PF00046:Homeodomain	Homeobox
ENSG00000256139	0.27481	1.85723	0.927673	1.26442	1.5052	1.05189	2.82331	1.8655	1.80361	2.81526	3.13128	3.32462	ENSG00000256139	12	109111218	109125594	+	910	lncRNA	- && - && -	-
ENSG00000166592	0.394443	0.355432	0.204849	0.326674	0.274967	0.188726	1.26074	1.32957	0.78556	0.670185	1.00675	1.37682	RRAD	16	66921685	66925535	-	1585	protein_coding	- && sp|P55042|RAD_HUMAN GTP-binding protein RAD OS=Homo sapiens OX=9606 GN=RRAD PE=1 SV=2 && PF00071:Ras family	-
ENSG00000289582	1.83207	0.917151	0.713594	0.210736	0.22806	0.657431	2.09134	2.14425	1.45118	2.51771	3.13128	4.36016	ENSG00000289582	1	89127160	89127432	-	273	lncRNA	- && - && -	-
ENSG00000277687	0.74491	0.95891	0.828984	0.734438	1.00676	0.814655	1.65207	2.09242	2.02301	1.91443	2.32807	2.27934	ENSG00000277687	10	118692361	118693535	-	1175	lncRNA	- && - && -	-
ENSG00000286588	0.561214	1.91046	0.932669	1.54931	1.90023	1.3963	5.33011	6.5159	6.19813	4.48725	5.11573	3.47267	ENSG00000286588	2	241326334	241327039	-	557	lncRNA	- && - && -	-
ENSG00000189350	0.0644347	0.0703782	0.024337	0.118587	0.15167	0.0728699	0.0427948	0.0164541	0.05833	0.0175635	0.037377	0.00929389	TOGARAM2	2	28956611	29052230	+	10673	protein_coding	- && sp|Q6ZUX3|TGRM2_HUMAN TOG array regulator of axonemal microtubules protein 2 OS=Homo sapiens OX=9606 GN=TOGARAM2 PE=2 SV=2 && -	-
ENSG00000224647	0	0.145233	0	0	0.0963038	0.138808	0.22078	0.769642	0.569024	1.01484	0.617053	0.537011	ENSG00000224647	17	7330452	7335413	+	1293	unitary_pseudogene	- && sp|Q9DCL8|IPP2_MOUSE Protein phosphatase inhibitor 2 OS=Mus musculus OX=10090 GN=Ppp1r2 PE=1 SV=3 && PF04979:Protein phosphatase inhibitor 2 (IPP-2)	-
ENSG00000124613	0.286726	0.339271	0.419648	0.203883	0.220644	0.261903	0.48798	0.427107	0.566314	0.534059	0.522728	0.630687	ZNF391	6	27374615	27403908	+	4797	protein_coding	- && sp|Q9UJN7|ZN391_HUMAN Zinc finger protein 391 OS=Homo sapiens OX=9606 GN=ZNF391 PE=2 SV=2 && PF00096:Zinc finger, C2H2 type	zf-C2H2
ENSG00000176641	0.0612153	0.030645	0.0572245	0.0450649	0.0426733	0.0820099	0.095035	0.0630489	0.038791	0.220254	0.184142	0.150544	RNF152	18	61808067	61894247	-	10213	protein_coding	- && sp|Q8N8N0|RN152_HUMAN E3 ubiquitin-protein ligase RNF152 OS=Homo sapiens OX=9606 GN=RNF152 PE=1 SV=1 && -	-
ENSG00000110777	0.72385	0.832102	0.59405	0.378277	0.47167	0.735428	0.146896	0.184082	0.266962	0.223288	0.244379	0.233947	POU2AF1	11	111352255	111455630	-	6996	protein_coding	- && sp|Q16633|OBF1_HUMAN POU domain class 2-associating factor 1 OS=Homo sapiens OX=9606 GN=POU2AF1 PE=1 SV=1 && PF09310:POU domain, class 2, associating factor 1	-
ENSG00000005001	0.0262245	0.0787696	0.136194	0.0482643	0.0261159	0.0250949	0.215538	0.417427	0.1187	0.262101	0.454193	0.353669	PRSS22	16	2852730	2858170	-	2384	protein_coding	- && sp|Q9GZN4|BSSP4_HUMAN Brain-specific serine protease 4 OS=Homo sapiens OX=9606 GN=PRSS22 PE=1 SV=1 && PF00089:Trypsin	-
ENSG00000267733	1.18869	1.10513	1.35224	0.911537	0.563698	0.514576	1.39568	1.21899	1.7422	1.38604	1.67691	1.48184	ENSG00000267733	18	12201982	12223539	+	2209	transcribed_processed_pseudogene	- && sp|P31636|SC5A4_PIG Solute carrier family 5 member 4 OS=Sus scrofa OX=9823 GN=SLC5A4 PE=2 SV=1 && -	-
ENSG00000204520	0.227284	0.146289	0.168624	0.298785	0.145506	0.0932114	0.400293	0.380018	0.499679	0.649025	0.591942	0.450763	MICA	6	31399784	31415315	+	3851	protein_coding	- && sp|Q29983|MICA_HUMAN MHC class I polypeptide-related sequence A OS=Homo sapiens OX=9606 GN=MICA PE=1 SV=1 && PF07654:Immunoglobulin C1-set domain|PF00129:Class I Histocompatibility antigen, domains alpha 1 and 2	-
ENSG00000173597	0.249767	0.129347	0.18786	0.380423	0.394542	0.255491	0.133709	0.112899	0.0857633	0.129119	0.164868	0.0956544	SULT1B1	4	69721167	69787961	-	7259	protein_coding	- && sp|O00370|LORF2_HUMAN LINE-1 retrotransposable element ORF2 protein OS=Homo sapiens OX=9606 PE=1 SV=1 && -	-
ENSG00000177947	0	0	0	0	0	0	0	0.075851	0.055001	0.141689	0.221532	0.0803318	ODF3	11	196761	200261	+	3087	protein_coding	- && sp|Q96PU9|ODF3A_HUMAN Outer dense fiber protein 3 OS=Homo sapiens OX=9606 GN=ODF3 PE=1 SV=1 && -	-
ENSG00000160471	0.0336125	0.117787	0.0523686	0.108257	0.133893	0.0804116	0.13813	0.0944162	0.0760699	0.352738	0.49023	0.373309	COX6B2	19	55349306	55354719	-	3720	protein_coding	- && sp|Q6YFQ2|CX6B2_HUMAN Cytochrome c oxidase subunit 6B2 OS=Homo sapiens OX=9606 GN=COX6B2 PE=1 SV=1 && PF02297:Cytochrome oxidase c subunit VIb	-
ENSG00000198797	0.250522	0.195089	0.260211	0.755639	0.512831	0.426188	0.394012	0.32579	0.277184	0.180833	0.24105	0.220823	BRINP2	1	177170958	177282422	+	4492	protein_coding	- && sp|Q9C0B6|BRNP2_HUMAN BMP/retinoic acid-inducible neural-specific protein 2 OS=Homo sapiens OX=9606 GN=BRINP2 PE=2 SV=2 && PF01823:MAC/Perforin domain	-
ENSG00000237523	1.96852	1.82123	1.65643	1.35286	1.34	1.69297	0.659911	0.606612	0.789502	0.697321	0.772273	0.632562	LINC00857	10	80207372	80219657	+	2509	lncRNA	- && - && -	-
ENSG00000100784	0.0111713	0.0223699	0.00696202	0.03084	0.0178001	0.0320704	0.0795745	0.0753116	0.0606776	0.0870886	0.0631358	0.0815329	RPS6KA5	14	90847861	91060641	-	27982	protein_coding	- && sp|O75582|KS6A5_HUMAN Ribosomal protein S6 kinase alpha-5 OS=Homo sapiens OX=9606 GN=RPS6KA5 PE=1 SV=1 && -	-
ENSG00000287978	0.56155	0.46853	0.972112	1.63636	1.02525	1.43296	1.02563	1.13921	2.03339	3.27391	3.83909	3.63809	ENSG00000287978	1	146387202	146388092	+	668	lncRNA	- && - && -	-
ENSG00000166578	0.609944	0.636134	0.395958	0.561278	0.480873	0.437753	0.719473	0.737674	0.897254	1.24462	0.996153	1.25	IQCD	12	113195441	113221094	-	2460	protein_coding	- && sp|Q96DY2|DRC10_HUMAN Dynein regulatory complex protein 10 OS=Homo sapiens OX=9606 GN=IQCD PE=1 SV=2 && -	-
ENSG00000146904	0.758696	0.479761	0.442407	0.587926	0.7423	0.827912	0.267418	0.361423	0.349432	0.305973	0.376126	0.306218	EPHA1	7	143390289	143408856	-	4697	protein_coding	- && sp|P21709|EPHA1_HUMAN Ephrin type-A receptor 1 OS=Homo sapiens OX=9606 GN=EPHA1 PE=1 SV=4 && PF14575:Ephrin type-A receptor 2 transmembrane domain|PF07714:Protein tyrosine kinase|PF00536:SAM domain (Sterile alpha motif)|PF00041:Fibronectin type III domain|PF01404:Ephrin receptor ligand binding domain	-
ENSG00000276570	0.959949	0.736178	0.700073	0.451076	0.610197	0.508161	0.466299	0.669334	0.684107	1.02066	1.2474	1.10179	ENSG00000276570	19	55227219	55230279	-	3061	lncRNA	- && sp|Q8N661|TM86B_HUMAN Lysoplasmalogenase OS=Homo sapiens OX=9606 GN=TMEM86B PE=1 SV=2 && PF07947:YhhN family	-
ENSG00000273270	0.593818	0.594542	0.718046	0.440413	0.714927	0.79723	0.307564	0.331942	0.280814	0.389756	0.315081	0.239055	LINC03072	7	128524016	128531069	-	7054	lncRNA	- && sp|Q6UX73|CP089_HUMAN UPF0764 protein C16orf89 OS=Homo sapiens OX=9606 GN=C16orf89 PE=1 SV=2 && -	-
ENSG00000260027	0.287918	0.411813	0.469939	0.0378493	0.122882	0.157437	0.300493	0.231071	0.186171	0.945496	0.862337	0.326295	HOXB7	17	48607232	48633572	-	1520	protein_coding	- && sp|P09629|HXB7_HUMAN Homeobox protein Hox-B7 OS=Homo sapiens OX=9606 GN=HOXB7 PE=1 SV=4 && PF00046:Homeodomain	Homeobox
ENSG00000226510	1.16063	1.23952	1.04478	3.77369	4.23802	3.8502	2.89708	2.60813	2.38152	2.08799	1.69275	1.65732	UPK1A-AS1	19	35667948	35673304	-	808	lncRNA	- && sp|O00322|UPK1A_HUMAN Uroplakin-1a OS=Homo sapiens OX=9606 GN=UPK1A PE=1 SV=1 && -	-
ENSG00000186417	0.395691	0.360959	0.392728	0.250838	0.227675	0.201945	0.730735	0.864486	0.748245	0.580029	0.472906	0.418539	GLDN	15	51341655	51408005	+	7110	protein_coding	- && sp|Q6ZMI3|GLDN_HUMAN Gliomedin OS=Homo sapiens OX=9606 GN=GLDN PE=1 SV=1 && PF02191:Olfactomedin-like domain|PF01391:Collagen triple helix repeat (20 copies)	-
ENSG00000279932	0.454355	1.09178	0.377541	2.34138	0.904948	2.26087	0.49791	0.59559	0.658093	0.454106	0.414166	0.288354	ENSG00000279932	8	17510613	17511300	+	688	lncRNA	- && sp|O00370|LORF2_HUMAN LINE-1 retrotransposable element ORF2 protein OS=Homo sapiens OX=9606 PE=1 SV=1 && PF08333:Protein of unknown function (DUF1725)	-
ENSG00000227359	0.668655	0.446314	0.578762	1.64081	1.33177	1.81292	0.203542	0.313038	0.403537	0.445525	0.101585	0.0884079	LINC02936	2	113677702	113704078	-	561	lncRNA	- && - && -	-
ENSG00000066230	0.0977882	0.0543931	0.10157	0.0899859	0.119024	0.0935759	0.257983	0.305204	0.324586	0.293204	0.316937	0.327542	SLC9A3	5	470456	524449	-	5754	protein_coding	- && sp|P48764|SL9A3_HUMAN Sodium/hydrogen exchanger 3 OS=Homo sapiens OX=9606 GN=SLC9A3 PE=1 SV=2 && -	-
ENSG00000255408	0.268071	0.318723	0.252335	0.0847971	0.108453	0.0721474	0.198906	0.141188	0.121337	0.209316	0.251996	0.332285	PCDHA3	5	140801028	141012347	+	7463	protein_coding	- && sp|Q9Y5H8|PCDA3_HUMAN Protocadherin alpha-3 OS=Homo sapiens OX=9606 GN=PCDHA3 PE=2 SV=1 && PF08266:Cadherin-like|PF15974:Cadherin C-terminal cytoplasmic tail, catenin-binding region|PF00028:Cadherin domain	-
ENSG00000144821	0.11	0.110134	0.097932	0.253058	0.172141	0.203005	0.0574022	0.0588544	0.0924655	0.0628226	0.050135	0.0747973	MYH15	3	108380368	108529322	-	7957	protein_coding	- && sp|Q9Y2K3|MYH15_HUMAN Myosin-15 OS=Homo sapiens OX=9606 GN=MYH15 PE=1 SV=5 && -	-
ENSG00000183087	0.0415756	0.0208131	0.0323876	0	0.0103509	0	0	0.038928	0.00940915	0.0623291	0.113694	0.148419	GAS6	13	113820549	113864076	-	6015	protein_coding	- && sp|Q14393|GAS6_HUMAN Growth arrest-specific protein 6 OS=Homo sapiens OX=9606 GN=GAS6 PE=1 SV=3 && PF02210:Laminin G domain	-
ENSG00000204792	0.778496	0.914351	0.575353	0.702606	0.521819	0.744962	0.259765	0.140177	0.162632	0.329183	0.286584	0.201903	LINC01291	2	74918148	74938418	+	4176	lncRNA	- && - && -	-
ENSG00000187758	0.28023	0.1964	0.116427	0.283658	0.390697	0.45587	0.0255911	0.0262385	0.12684	0.0560152	0	0.0666923	ADH1A	4	99276369	99291003	-	2231	protein_coding	- && sp|P07327|ADH1A_HUMAN Alcohol dehydrogenase 1A OS=Homo sapiens OX=9606 GN=ADH1A PE=1 SV=2 && PF08240:Alcohol dehydrogenase GroES-like domain|PF00107:Zinc-binding dehydrogenase	-
ENSG00000186074	0.231446	0.260694	0.330545	0.479203	0.518597	0.442952	0.05284	0.16253	0.130949	0.0867445	0.131858	0.0459017	CD300LF	17	74694311	74712978	-	2161	protein_coding	- && sp|Q8TDQ1|CLM1_HUMAN CMRF35-like molecule 1 OS=Homo sapiens OX=9606 GN=CD300LF PE=1 SV=3 && -	-
ENSG00000168955	0.0217458	0.0653171	0.0451736	0.360194	0.389804	0.332946	0.059576	0.0407221	0.0196856	0.0217339	0.059467	0.103506	TM4SF20	2	227362038	227381995	-	2875	protein_coding	- && sp|Q53R12|T4S20_HUMAN Transmembrane 4 L6 family member 20 OS=Homo sapiens OX=9606 GN=TM4SF20 PE=1 SV=1 && PF05805:L6 membrane protein	-
ENSG00000138083	0.184355	0.0692173	0.0957421	0.063617	0.114745	0.110258	0.210445	0.194192	0.250333	0.437602	0.336096	0.566716	SIX3	2	44941702	44946071	+	2713	protein_coding	- && sp|O95343|SIX3_HUMAN Homeobox protein SIX3 OS=Homo sapiens OX=9606 GN=SIX3 PE=1 SV=1 && PF00046:Homeodomain|PF16878:Transcriptional regulator, SIX1, N-terminal SD domain	Homeobox
ENSG00000137463	0.664011	0.357981	0.583585	0.658034	0.152599	0.586531	0.419806	0.382602	0.601101	1.93989	1.48991	1.25613	MGARP	4	139266165	139280225	-	1224	protein_coding	- && sp|Q8TDB4|HUMMR_HUMAN Protein MGARP OS=Homo sapiens OX=9606 GN=MGARP PE=1 SV=1 && PF14962:Mitochondria Localisation Sequence	-
ENSG00000279602	1.27014	0.941995	0.732924	1.21209	0.234238	0.540191	0.687358	1.49759	1.02205	1.45751	2.27271	2.20182	ENSG00000279602	17	43360033	43361361	-	1329	TEC	- && - && -	-
ENSG00000183615	0.264073	0.0660988	0.411428	0.425256	0.26298	0.126349	0.723468	0.494513	0.657398	0.791784	1.62482	1.5188	FAM167B	1	32247222	32248856	+	947	protein_coding	- && sp|Q9BTA0|F167B_HUMAN Protein FAM167B OS=Homo sapiens OX=9606 GN=FAM167B PE=2 SV=2 && PF11652:FAM167	-
ENSG00000273521	2.22063	2.45137	3.31191	3.82492	3.51562	3.86854	2.4439	2.34579	3.8143	1.36579	2.43943	1.76164	ENSG00000273521	10	131980240	131981337	+	1098	lncRNA	- && - && -	-
ENSG00000136944	0.0886798	0.138115	0.0409375	0.0272014	0.019625	0.0942887	0.0899821	0.184517	0.0981176	0.128023	0.30538	0.226684	LMX1B	9	126613928	126701032	+	6345	protein_coding	- && sp|O88609|LMX1B_MOUSE LIM homeobox transcription factor 1-beta OS=Mus musculus OX=10090 GN=Lmx1b PE=1 SV=3 && -	Homeobox
ENSG00000265112	17.5359	21.3741	8.71107	14.032	9.11128	4.37753	13.9253	22.1302	24.847	19.0503	26.4096	37.5	MIR3153	9	89312225	89312306	+	82	miRNA	- && - && -	-
ENSG00000196358	0.0124071	0.0248444	0.0257738	0	0.0247114	0	0.0226607	0.069702	0.0449264	0.111602	0.192264	0.157481	NTNG2	9	132162058	132244526	+	5039	protein_coding	- && sp|Q96CW9|NTNG2_HUMAN Netrin-G2 OS=Homo sapiens OX=9606 GN=NTNG2 PE=1 SV=2 && -	-
ENSG00000062038	0.00978086	0.0195856	0	0.00900047	0.00974037	0.0187191	0.0535923	0.00915802	0.044271	0.127081	0.115904	0.131906	CDH3	16	68636189	68727468	+	6392	protein_coding	- && sp|P22223|CADH3_HUMAN Cadherin-3 OS=Homo sapiens OX=9606 GN=CDH3 PE=1 SV=2 && PF01049:Cadherin cytoplasmic region|PF00028:Cadherin domain	-
ENSG00000289056	2.12206	3.18698	2.54323	1.12659	2.27584	2.10876	3.35407	3.20966	2.80764	3.83393	4.8359	3.88487	ENSG00000289056	5	50667071	50667836	-	766	lncRNA	- && sp|Q8N3A8|PARP8_HUMAN Protein mono-ADP-ribosyltransferase PARP8 OS=Homo sapiens OX=9606 GN=PARP8 PE=1 SV=1 && -	-
ENSG00000006740	0.127426	0.141011	0.13932	0.16046	0.133577	0.186115	0.202112	0.200946	0.206422	0.415583	0.342351	0.297943	ARHGAP44	17	12789498	12991643	+	9322	protein_coding	- && sp|Q17R89|RHG44_HUMAN Rho GTPase-activating protein 44 OS=Homo sapiens OX=9606 GN=ARHGAP44 PE=1 SV=1 && -	-
ENSG00000166343	1.0579	0.981688	0.884409	0.617336	0.899346	1.01233	0.801149	1.18381	1.12118	1.57308	1.55233	1.94457	MSS51	10	73423579	73433561	-	2423	protein_coding	- && sp|Q4VC12|MSS51_HUMAN Putative protein MSS51 homolog, mitochondrial OS=Homo sapiens OX=9606 GN=MSS51 PE=1 SV=2 && PF01753:MYND finger	-
ENSG00000277661	0.214107	0.0714561	0.296516	0.197024	0.0710735	0.0682947	0.521403	0.133648	0.258429	1.64059	0.715618	0.679409	OR2W1-AS1	6	29036021	29076524	+	876	lncRNA	- && - && -	-
ENSG00000187627	0.12987	0.0346742	0.0449641	0.318687	0.232798	0.165701	0.0316265	0.0162133	0.0862147	0.0865322	0.0789215	0.0549473	RGPD1	2	86913783	87013976	+	7221	protein_coding	- && sp|P0DJD1|RGPD2_HUMAN RANBP2-like and GRIP domain-containing protein 2 OS=Homo sapiens OX=9606 GN=RGPD2 PE=2 SV=1 && PF16704:Rab binding domain|PF01465:GRIP domain|PF00638:RanBP1 domain	-
ENSG00000213215	0.183556	0.24504	0.114393	0.191432	0.280288	0.163939	0.0335253	0	0.0221554	0.0122304	0.0446187	0.0582464	OR2F1	7	143954844	143997312	+	5109	protein_coding	- && sp|Q13607|OR2F1_HUMAN Olfactory receptor 2F1 OS=Homo sapiens OX=9606 GN=OR2F1 PE=2 SV=2 && PF13853:Olfactory receptor	-
ENSG00000197813	4.06773	4.51538	2.66361	1.38335	2.55382	2.53859	1.85736	3.8915	2.64168	6.00987	3.78853	4.77027	ENSG00000197813	19	49331525	49340303	-	707	lncRNA	- && - && -	-
ENSG00000266824	0	0	0.13965	0	0.133893	0.128658	1.3506	0.629441	0.365136	2.01564	1.7158	1.17326	ENSG00000266824	17	8176812	8182812	+	465	lncRNA	- && - && -	-
ENSG00000168124	0.084514	0.105771	0.241402	0.194427	0.0841641	0.141529	0.308719	0.237397	0.382535	0.380104	0.693346	0.486079	OR1F1	16	3188204	3224779	+	2959	protein_coding	- && sp|O43749|OR1F1_HUMAN Olfactory receptor 1F1 OS=Homo sapiens OX=9606 GN=OR1F1 PE=2 SV=1 && PF13853:Olfactory receptor	-
ENSG00000129465	0	0	0	0	0	0	0	0.0181288	0.105164	0.0580535	0.123544	0.215037	RIPK3	14	24336025	24340022	-	3229	protein_coding	- && sp|Q9Y572|RIPK3_HUMAN Receptor-interacting serine/threonine-protein kinase 3 OS=Homo sapiens OX=9606 GN=RIPK3 PE=1 SV=2 && PF00069:Protein kinase domain|PF12721:RIP homotypic interaction motif	-
ENSG00000121297	0.0604051	0.0604788	0.0784264	0.0486373	0.0827131	0.0505777	0.0896398	0.0706981	0.0820232	0.233941	0.206483	0.161729	TSHZ3	19	31149979	31349436	-	8280	protein_coding	- && sp|Q63HK5|TSH3_HUMAN Teashirt homolog 3 OS=Homo sapiens OX=9606 GN=TSHZ3 PE=1 SV=2 && -	zf-C2H2
ENSG00000261114	0.804969	1.4328	1.1148	2.55145	3.11747	1.96853	8.08623	5.44345	7.93478	5.63169	5.13637	4.96678	ENSG00000261114	16	56941028	56941726	+	699	lncRNA	- && - && -	-
ENSG00000291112	0.0130032	0	0.0405182	0	0.0129493	0.0124431	0.0593736	0.109576	0.0117712	0.142956	0.154089	0.165048	ENSG00000291112	6	27356451	27375277	-	4808	lncRNA	- && - && PF00096:Zinc finger, C2H2 type	zf-C2H2
ENSG00000282508	0.0358852	0.0862297	0.0447276	0.0132088	0.0357367	0.0274716	0.170409	0.0403201	0.0974561	0.11477	0.0785065	0.204969	LINC01002	19	198264	246544	-	8711	lncRNA	- && sp|Q86U02|CN165_HUMAN Putative uncharacterized protein encoded by LINC00596 OS=Homo sapiens OX=9606 GN=LINC00596 PE=5 SV=1 && PF02946:GTF2I-like repeat	GTF2I
ENSG00000228727	0.662358	0.847379	0.99374	0.575649	0.879488	0.845102	1.04173	0.86136	0.73285	1.36077	2.38154	1.63474	SAPCD1	6	31762656	31764850	+	1699	protein_coding	- && sp|Q5SSQ6|SAPC1_HUMAN Suppressor APC domain-containing protein 1 OS=Homo sapiens OX=9606 GN=SAPCD1 PE=1 SV=2 && PF11414:Adenomatous polyposis coli tumour suppressor protein	-
ENSG00000278383	4.56149	4.02976	5.8527	5.55557	5.47785	5.90559	1.22519	1.63304	1.94321	2.68176	1.83442	2.66077	ENSG00000278383	20	25680781	25681246	+	466	lncRNA	- && - && -	-
ENSG00000170615	0.0917512	0.165354	0	0.0337722	0.0913713	0.0702392	0.201093	0.223362	0.0996701	0.256762	0.334542	0.378491	SLC26A5	7	103352730	103446207	-	3407	protein_coding	- && sp|P58743|S26A5_HUMAN Prestin OS=Homo sapiens OX=9606 GN=SLC26A5 PE=1 SV=1 && PF00916:Sulfate permease family|PF01740:STAS domain	-
ENSG00000184986	0.431854	0.266081	0.310539	0.183414	0.231574	0.190732	0.212357	0.559875	0.330795	0.763631	0.696467	0.764244	TMEM121	14	105526583	105530198	+	1882	protein_coding	- && sp|Q9BTD3|TM121_HUMAN Transmembrane protein 121 OS=Homo sapiens OX=9606 GN=TMEM121 PE=1 SV=1 && PF14997:CECR6/TMEM121 family	-
ENSG00000269951	2.1398	1.49037	1.44949	1.54101	2.77948	1.24638	1.27441	1.13243	1.17908	0.278951	0.508832	0.442829	ENSG00000269951	15	77067654	77068325	-	672	lncRNA	- && - && -	-
ENSG00000182870	0.00867239	0.0173659	0	0	0	0	0.0633582	0.0406007	0.0549552	0.0433381	0.0790529	0.0481589	GALNT9	12	132196372	132329589	-	7209	protein_coding	- && sp|Q9HCQ5|GALT9_HUMAN Polypeptide N-acetylgalactosaminyltransferase 9 OS=Homo sapiens OX=9606 GN=GALNT9 PE=1 SV=3 && PF00652:Ricin-type beta-trefoil lectin domain|PF00535:Glycosyl transferase family 2	-
ENSG00000224769	1.3397	0.819704	1.3142	1.19856	1.89005	2.35032	0.543749	0.522661	0.741138	0.520708	0.881976	0.856136	MUC20P1	3	195614947	195620233	+	1680	unprocessed_pseudogene	- && sp|Q8N307|MUC20_HUMAN Mucin-20 OS=Homo sapiens OX=9606 GN=MUC20 PE=1 SV=3 && -	-
ENSG00000183801	0.127367	0.127523	0.113394	0.552539	0.344281	0.295997	0.166163	0.0851834	0.0988289	0.181854	0.0663437	0.0288689	OLFML1	11	7485388	7511377	+	3436	protein_coding	- && sp|Q6UWY5|OLFL1_HUMAN Olfactomedin-like protein 1 OS=Homo sapiens OX=9606 GN=OLFML1 PE=1 SV=2 && PF02191:Olfactomedin-like domain	-
ENSG00000275718	0.174472	0.174685	0.422846	1.07034	1.44792	0.946089	0.584214	0.598994	0.737064	0.174377	0.265066	0.369093	CCL15	17	35996440	36001553	-	1075	protein_coding	- && sp|Q16663|CCL15_HUMAN C-C motif chemokine 15 OS=Homo sapiens OX=9606 GN=CCL15 PE=1 SV=2 && -	-
ENSG00000122756	0.0297994	0.119343	0.0309519	0.0822655	0	0.142579	0.707548	0.446429	0.269762	0.565879	0.407454	0.449161	CNTFR	9	34551432	34590140	-	2098	protein_coding	- && sp|P26992|CNTFR_HUMAN Ciliary neurotrophic factor receptor subunit alpha OS=Homo sapiens OX=9606 GN=CNTFR PE=1 SV=2 && PF00041:Fibronectin type III domain	-
ENSG00000168060	0.0617779	0.0618533	0.0802089	0.0994854	0.107664	0.162571	0.197458	0.332602	0.335549	0.509388	0.309724	0.404322	NAALADL1	11	65044818	65058553	-	4048	protein_coding	- && sp|Q9UQQ1|NALDL_HUMAN Aminopeptidase NAALADL1 OS=Homo sapiens OX=9606 GN=NAALADL1 PE=1 SV=2 && PF02225:PA domain|PF04389:Peptidase family M28|PF04253:Transferrin receptor-like dimerisation domain	-
ENSG00000125531	0.0346175	0.121309	0	0.222988	0.137897	0.0828159	0.110647	0.145859	0.188027	0.501679	0.362888	0.590438	FNDC11	20	63547891	63556695	+	3612	protein_coding	- && sp|Q9BVV2|FND11_HUMAN Fibronectin type III domain-containing protein 11 OS=Homo sapiens OX=9606 GN=FNDC11 PE=1 SV=1 && -	-
ENSG00000278991	0.743293	0.620167	0.772039	1.51997	1.11032	1.5411	1.35758	1.15993	1.34574	0.701614	0.414056	0.425864	ENSG00000278991	15	77063397	77064910	-	1514	TEC	- && - && -	-
ENSG00000139970	0.10387	0.0623979	0.0755208	0.248514	0.196536	0.198791	0.0758846	0.0486277	0.0470145	0.0519064	0.0568093	0.0576803	RTN1	14	59595976	59870776	-	6019	protein_coding	- && sp|Q16799|RTN1_HUMAN Reticulon-1 OS=Homo sapiens OX=9606 GN=RTN1 PE=1 SV=1 && PF02453:Reticulon	-
ENSG00000170049	0.728694	0.756605	0.658762	0.4222	0.470346	0.400305	0.0123233	0.10108	0.0610792	0.215791	0.0738043	0.160577	KCNAB3	17	7921859	7929856	-	4633	protein_coding	- && sp|O43448|KCAB3_HUMAN Voltage-gated potassium channel subunit beta-3 OS=Homo sapiens OX=9606 GN=KCNAB3 PE=1 SV=2 && PF00248:Aldo/keto reductase family	-
ENSG00000215644	0.135239	0.348183	0.160537	0.320012	0.404039	0.536143	0.529298	0.560778	0.489706	1.10063	0.88055	0.842962	GCGR	17	81804132	81814008	+	3236	protein_coding	- && sp|P47871|GLR_HUMAN Glucagon receptor OS=Homo sapiens OX=9606 GN=GCGR PE=1 SV=1 && PF00002:7 transmembrane receptor (Secretin family)|PF02793:Hormone receptor domain	-
ENSG00000258623	0.271233	0	0.140861	0.124796	0	0	0.990779	0.507922	0.61384	1.08434	1.85431	0.968268	ENSG00000258623	14	68683411	68685565	-	461	lncRNA	- && - && -	-
ENSG00000175352	0.24336	0.304572	0.252772	0.246338	0.157529	0.139726	0.166681	0.364581	0.308425	0.595905	0.354935	0.463341	NRIP3	11	8965682	9005288	-	5138	protein_coding	- && sp|Q9NQ35|NRIP3_HUMAN Nuclear receptor-interacting protein 3 OS=Homo sapiens OX=9606 GN=NRIP3 PE=1 SV=1 && PF09668:Aspartyl protease	-
ENSG00000286482	0.235566	0.0943414	0.065247	0.216771	0.187673	0.225419	0.215123	0.191157	0.184815	0.769094	0.415144	0.510794	ENSG00000286482	6	157377062	157381042	-	3981	lncRNA	- && - && -	-
ENSG00000088882	0.315754	0.605933	0.327965	0.121067	0.209631	0.327332	0.192235	0.172461	0.0476397	0.97304	0.599634	0.605348	CPXM1	20	2794074	2800627	-	2376	protein_coding	- && sp|Q96SM3|CPXM1_HUMAN Probable carboxypeptidase X1 OS=Homo sapiens OX=9606 GN=CPXM1 PE=2 SV=2 && PF13620:Carboxypeptidase regulatory-like domain|PF00246:Zinc carboxypeptidase|PF00754:F5/8 type C domain	-
ENSG00000273828	0.425758	0.269228	0.349124	0.340237	0.290102	0.268039	0.972025	0.944162	0.892554	0.559901	0.602574	0.684401	ENSG00000273828	20	46364551	46397994	+	5580	lncRNA	- && sp|Q5JPI9|EFMT2_HUMAN EEF1A lysine methyltransferase 2 OS=Homo sapiens OX=9606 GN=EEF1AKMT2 PE=1 SV=2 && -	-
ENSG00000229124	0.117628	0.0294429	0.152721	0.162364	0.0878557	0.0844208	0.483389	0.413015	0.266209	0.382081	0.64334	0.559889	VIM-AS1	10	17214239	17230018	-	2126	lncRNA	- && sp|P08670|VIME_HUMAN Vimentin OS=Homo sapiens OX=9606 GN=VIM PE=1 SV=4 && PF00038:Intermediate filament protein|PF04732:Intermediate filament head (DNA binding) region	-
ENSG00000083290	0.139382	0.152239	0.171095	0.0816208	0.0946399	0.0727518	0.115715	0.124574	0.0688237	0.215291	0.277207	0.170885	ULK2	17	19770829	19867936	-	9868	protein_coding	- && sp|Q8IYT8|ULK2_HUMAN Serine/threonine-protein kinase ULK2 OS=Homo sapiens OX=9606 GN=ULK2 PE=1 SV=3 && -	-
ENSG00000273044	0.129172	0.258659	0.670838	0	0.257274	0	0.235924	1.08852	0.233868	1.29101	1.88394	1.33215	ENSG00000273044	22	35526932	35527415	+	484	lncRNA	- && - && -	-
ENSG00000171931	0.113982	0.285303	0.36997	0.327775	0.241209	0.409021	0.143124	0.306831	0.232162	0.811678	0.714313	0.621656	FBXW10	17	18744026	18779349	+	4388	protein_coding	- && sp|Q5XX13|FBW10_HUMAN F-box/WD repeat-containing protein 10 OS=Homo sapiens OX=9606 GN=FBXW10 PE=2 SV=2 && -	-
ENSG00000163467	1.17749	0.673674	0.524156	1.08354	1.73101	1.01946	0.614461	0.577505	0.40607	0.448322	0.255557	0.355852	TSACC	1	156337314	156346995	+	1115	protein_coding	- && sp|Q96A04|TSACC_HUMAN TSSK6-activating co-chaperone protein OS=Homo sapiens OX=9606 GN=TSACC PE=1 SV=1 && PF15836:SSTK-interacting protein, TSSK6-activating co-chaperone protein	-
ENSG00000281655	0.0548414	0.0549084	0.0569624	0.807453	0.87383	1.10206	0.200329	0.205397	0.744684	0.219245	0.199962	0.174024	ENSG00000281655	11	102641078	102683922	+	1140	lncRNA	- && - && -	-
ENSG00000102053	0.178944	0.203874	0.230728	0.210092	0.258087	0.236187	0.0281749	0.0231102	0.0558587	0.0925063	0.0956195	0.102796	ZC3H12B	X	65034788	65507887	+	10132	protein_coding	- && sp|Q5HYM0|ZC12B_HUMAN Probable ribonuclease ZC3H12B OS=Homo sapiens OX=9606 GN=ZC3H12B PE=1 SV=3 && PF18039:UBA-like domain|PF18561:Endoribonuclease Regnase 1/ ZC3H12 C-terminal domain|PF11977:Zc3h12a-like Ribonuclease NYN domain	-
ENSG00000249476	0.117317	0.138816	0.0664658	0.284613	0.201799	0.295967	0.0681773	0.0499301	0.0193095	0.0746152	0.0388872	0.10999	ENSG00000249476	5	109237120	109326369	-	5862	lncRNA	- && sp|Q9P1C3|YN010_HUMAN Putative uncharacterized protein PRO2829 OS=Homo sapiens OX=9606 GN=PRO2829 PE=5 SV=1 && -	-
ENSG00000228620	1.91156	2.02647	2.56945	3.93198	6.15885	5.91806	1.5403	2.10568	2.64658	2.47243	2.76746	1.87326	ENSG00000228620	22	38424288	38427336	+	556	lncRNA	- && sp|P48050|KCNJ4_HUMAN Inward rectifier potassium channel 4 OS=Homo sapiens OX=9606 GN=KCNJ4 PE=1 SV=1 && PF17655:Inward rectifier potassium channel C-terminal domain	-
ENSG00000249825	0.374507	0.527293	0.218807	0.603096	0.687638	0.649554	0.480946	0.361616	0.381403	0.45618	0.213363	0.232108	THBS4-AS1	5	80052374	80083654	-	5342	lncRNA	- && sp|Q8N7M2|ZN283_HUMAN Zinc finger protein 283 OS=Homo sapiens OX=9606 GN=ZNF283 PE=1 SV=4 && -	-
ENSG00000261296	0	0	0	0.206375	0.27488	0.181592	0.0315086	0.0323058	0.046851	0	0.062902	0.0136857	ENSG00000261296	15	62274163	62278365	+	3624	lncRNA	- && - && -	-
ENSG00000227733	0.128528	0.120886	0.137544	0.197122	0.190055	0.245984	0.152942	0.0838758	0.0951964	0.0778531	0.142011	0.0710645	ENSG00000227733	1	148159213	148255012	-	16052	lncRNA	- && - && -	-
ENSG00000162896	0.457597	0.458156	0.430736	0.842174	0.783239	0.58841	0.195884	0.0937251	0.207122	0.500222	0.169456	0.283605	PIGR	1	206928522	206946466	-	4372	protein_coding	- && sp|P01833|PIGR_HUMAN Polymeric immunoglobulin receptor OS=Homo sapiens OX=9606 GN=PIGR PE=1 SV=4 && PF07686:Immunoglobulin V-set domain	-
ENSG00000253746	0.21633	0.108297	0.112348	0.597208	0.430868	0.93155	0.197556	0.101277	0.097917	0	0	0	ENSG00000253746	8	37405439	37406724	-	578	lncRNA	- && - && -	-
ENSG00000160781	0.617535	0.519362	0.769701	0.318228	0.614978	0.969132	1.03766	1.15642	1.25222	1.50596	1.41854	1.31291	PAQR6	1	156243320	156248117	-	2531	protein_coding	- && sp|Q6TCH4|PAQR6_HUMAN Membrane progestin receptor delta OS=Homo sapiens OX=9606 GN=PAQR6 PE=1 SV=2 && PF03006:Haemolysin-III related	-
ENSG00000186352	0.499488	0.472314	0.288225	1.37891	1.74097	1.85878	1.19104	1.37706	1.25601	0.859757	0.986498	0.638397	ANKRD37	4	185396021	185400628	+	2253	protein_coding	- && sp|Q7Z713|ANR37_HUMAN Ankyrin repeat domain-containing protein 37 OS=Homo sapiens OX=9606 GN=ANKRD37 PE=1 SV=1 && PF13637:Ankyrin repeats (many copies)	-
ENSG00000251396	0.0899299	0.138061	0.0934078	0.121373	0.0537345	0.114741	0.202576	0.26945	0.260511	0.281626	0.196741	0.247318	LINC01301	8	60289928	60516815	-	10428	lncRNA	- && - && -	-
ENSG00000163053	0.367611	0.291909	0.434494	0.40827	0.113614	0.278995	2.32681	2.07708	2.58193	0.367409	0.785739	0.925164	SLC16A14	2	230034982	230068993	-	4932	protein_coding	- && sp|Q7RTX9|MOT14_HUMAN Monocarboxylate transporter 14 OS=Homo sapiens OX=9606 GN=SLC16A14 PE=2 SV=1 && PF07690:Major Facilitator Superfamily	-
ENSG00000074706	0.0294728	0.206562	0.0994911	0.0745835	0.102728	0.162169	0.0538302	0.048293	0.0667013	0.00736416	0.0268659	0.0233809	IPCEF1	6	154154496	154356803	-	8485	protein_coding	- && sp|G9CGD6|CNIPF_HUMAN CNK3/IPCEF1 fusion protein OS=Homo sapiens OX=9606 GN=CNK3/IPCEF1 PE=1 SV=1 && PF00169:PH domain	-
ENSG00000266256	0.10447	0.112966	0.0737872	0.249951	0.337083	0.23593	0.141198	0.148683	0.200494	0.17959	0.14094	0.0861919	LINC00683	18	76528652	76670111	+	14961	lncRNA	- && sp|Q8N7M2|ZN283_HUMAN Zinc finger protein 283 OS=Homo sapiens OX=9606 GN=ZNF283 PE=1 SV=4 && -	-
ENSG00000102359	0.154128	0.154316	0.168515	0.216478	0.218117	0.186302	0.148161	0.0835498	0.0734346	0.0324302	0.0813392	0.0772235	SRPX2	X	100644195	100675788	+	7707	protein_coding	- && sp|O60687|SRPX2_HUMAN Sushi repeat-containing protein SRPX2 OS=Homo sapiens OX=9606 GN=SRPX2 PE=1 SV=1 && PF13778:Domain of unknown function (DUF4174)|PF02494:HYR domain|PF00084:Sushi repeat (SCR repeat)	-
ENSG00000137878	0.212403	0.236966	0.119764	0.206625	0.108783	0.145181	0.30481	0.301157	0.307647	0.333593	0.315316	0.327372	GCOM1	15	57591908	57714745	+	10302	protein_coding	- && sp|P0CAP1|MYZAP_HUMAN Myocardial zonula adherens protein OS=Homo sapiens OX=9606 GN=MYZAP PE=1 SV=1 && -	-
ENSG00000232995	0.655193	0.742308	0.895437	0.840911	0.858528	0.956955	0.393641	0.290591	0.280951	0.396347	0.424354	0.465056	ENSG00000232995	1	163244505	163321894	-	3626	lncRNA	- && - && -	-
ENSG00000203876	0.220211	0.21359	0.228727	0.246969	0.520836	0.401695	0.131972	0.180414	0.143281	0.171945	0.19446	0.174694	ADD3-AS1	10	109940104	110008381	-	9085	lncRNA	- && sp|Q8WTZ3|YS049_HUMAN Zinc finger protein ENSP00000375192 OS=Homo sapiens OX=9606 PE=2 SV=1 && -	-
ENSG00000259345	0.589804	0.53684	0.73328	0.509852	0.62296	0.393368	0.408045	0.401633	0.566284	0.223288	0.244379	0.276483	ENSG00000259345	15	38865322	39427195	-	6996	lncRNA	- && - && -	-
ENSG00000279488	0.293932	0.323719	0.183179	0.243432	0.234172	0.112508	0.536847	0.715557	0.638601	0.910688	0.562658	0.606261	ENSG00000279488	19	1372238	1374364	-	2127	TEC	- && sp|Q2TAK8|PWP3A_HUMAN PWWP domain-containing DNA repair factor 3A OS=Homo sapiens OX=9606 GN=PWWP3A PE=1 SV=3 && -	-
ENSG00000258947	0.185342	0.219308	0.245013	0.186059	0.100677	0.169297	0.246193	0.197204	0.228794	0.437841	0.322537	0.320799	TUBB3	16	89921392	89938761	+	7421	protein_coding	- && sp|Q2T9S0|TBB3_BOVIN Tubulin beta-3 chain OS=Bos taurus OX=9913 GN=TUBB3 PE=1 SV=1 && PF00091:Tubulin/FtsZ family, GTPase domain|PF03953:Tubulin C-terminal domain	-
ENSG00000128039	0.397746	0.422613	0.438422	0.552752	0.33143	0.481592	0.222385	0.136807	0.198402	0.292061	0.155385	0.193184	SRD5A3	4	55346213	55373100	+	7702	protein_coding	- && sp|Q9H8P0|PORED_HUMAN Polyprenol reductase OS=Homo sapiens OX=9606 GN=SRD5A3 PE=1 SV=1 && PF02544:3-oxo-5-alpha-steroid 4-dehydrogenase	-
ENSG00000135253	0.104823	0.0749647	0.0829536	0.105646	0.0944469	0.12419	0.127635	0.107495	0.0903729	0.194564	0.286652	0.22967	KCP	7	128862042	128910719	-	12525	protein_coding	- && sp|Q6ZWJ8|KCP_HUMAN Kielin/chordin-like protein OS=Homo sapiens OX=9606 GN=KCP PE=2 SV=3 && PF00094:von Willebrand factor type D domain|PF00093:von Willebrand factor type C domain	-
ENSG00000287782	0.131068	0.196841	0.136136	0.36183	0.195787	0.376265	0.658313	1.16585	1.36447	0.851472	1.73238	1.29971	ENSG00000287782	9	125426169	125438509	+	954	lncRNA	- && - && -	-
ENSG00000262172	0.987889	1.55429	1.61243	2.85707	2.52977	3.3762	1.67543	1.45354	1.91634	0.846297	0.900507	0.67174	ENSG00000262172	17	79991944	79992841	-	443	lncRNA	- && - && -	-
ENSG00000272375	0.96929	0.485237	0.402711	0.981149	1.44792	0.649277	0	0.27227	0.526475	0.0968759	0.0883554	0	ENSG00000272375	8	30197404	30198048	+	645	lncRNA	- && - && -	-
ENSG00000092200	0.439562	0.586798	0.444855	0.60155	0.415294	0.733402	0.349952	0.411571	0.346902	0.31541	0.246573	0.259295	RPGRIP1	14	21280083	21351301	+	5547	protein_coding	- && sp|Q96KN7|RPGR1_HUMAN X-linked retinitis pigmentosa GTPase regulator-interacting protein 1 OS=Homo sapiens OX=9606 GN=RPGRIP1 PE=1 SV=2 && PF11618:First C2 domain of RPGR-interacting protein 1|PF18111:Retinitis pigmentosa G-protein regulator interacting C-terminal	-
ENSG00000273387	0.709438	0.44394	0.322383	0.938449	0.883126	1.2729	2.75345	2.57401	2.52876	1.86125	2.46549	2.2512	ENSG00000273387	22	31082156	31083565	-	1410	lncRNA	- && - && -	-
ENSG00000259683	0.193358	0.0645315	0.200836	0.0593103	0.064186	0.493412	0.588594	0.663833	0.233386	1.28835	1.17504	0.869223	ENSG00000259683	15	84389729	84395903	+	970	unprocessed_pseudogene	- && sp|A6NEF3|GG6L4_HUMAN Golgin subfamily A member 6-like protein 4 OS=Homo sapiens OX=9606 GN=GOLGA6L4 PE=3 SV=3 && -	-
ENSG00000274776	0.144331	0.168591	0.0749562	0.0442716	0.574933	0.253208	0.0219675	0.0450466	0	0	0	0.0381661	ENSG00000274776	18	46786699	46789297	-	2599	lncRNA	- && - && -	-
ENSG00000263427	1.08834	1.81612	0.628018	2.67068	4.5762	2.89295	2.09822	1.58517	1.53258	1.69205	0.881845	0.767456	ENSG00000263427	17	8056225	8057621	-	517	lncRNA	- && - && -	-
ENSG00000273216	0.917473	1.83719	1.08909	2.05037	1.82735	1.50506	0.119693	0.122721	0	0.130996	0.597371	0.103977	ENSG00000273216	22	29316744	29317220	-	477	lncRNA	- && - && -	-
ENSG00000158270	0.238396	0.238687	0.327206	0.242879	0.15262	0.228127	0.186606	0.255102	0.223517	0.493548	0.426856	0.391749	COLEC12	18	316737	500722	-	7343	protein_coding	- && sp|Q5KU26|COL12_HUMAN Collectin-12 OS=Homo sapiens OX=9606 GN=COLEC12 PE=1 SV=3 && -	-
ENSG00000284634	0.282608	0.251514	0.315281	0.250428	0.250167	0.260419	0.563959	0.382217	0.350586	0.481217	0.553386	0.531424	ENSG00000284634	12	9448295	9658392	+	5973	lncRNA	- && sp|Q6IE36|OVOS2_HUMAN Ovostatin homolog 2 OS=Homo sapiens OX=9606 GN=OVOS2 PE=2 SV=2 && PF07678:A-macroglobulin TED domain	-
ENSG00000110887	0.370317	0.338529	0.200681	0.888967	0.817739	1.10932	0.411698	0.361811	0.262356	0.289655	0.484328	0.587549	DAO	12	108858932	108901043	+	3883	protein_coding	- && sp|P14920|OXDA_HUMAN D-amino-acid oxidase OS=Homo sapiens OX=9606 GN=DAO PE=1 SV=3 && PF01266:FAD dependent oxidoreductase	-
ENSG00000231424	0.126685	0.12684	0.0822405	0.269586	0.220782	0.204573	0.137383	0.133445	0.0860122	0.0949619	0.0793923	0.0816564	ENSG00000231424	1	170748573	171251857	-	7896	lncRNA	- && - && -	-
ENSG00000204614	0.0755976	0.20184	0.0523475	0.324641	0.552088	0.57873	0.0460247	0	0.182494	0.176298	0.114851	0.0799626	TRIM40	6	30136124	30148735	+	2481	protein_coding	- && sp|Q6P9F5|TRI40_HUMAN E3 ubiquitin ligase TRIM40 OS=Homo sapiens OX=9606 GN=TRIM40 PE=1 SV=3 && PF00097:Zinc finger, C3HC4 type (RING finger)	-
ENSG00000256720	1.35376	0.985757	1.27829	1.5855	1.10304	1.17768	1.79823	1.72849	0.891276	3.56705	3.47769	3.61237	BTG1P1	12	9135084	9135591	+	508	processed_pseudogene	- && sp|P53348|BTG1_BOVIN Protein BTG1 OS=Bos taurus OX=9913 GN=BTG1 PE=2 SV=2 && -	-
ENSG00000163082	1.30484	1.31899	1.29014	0.531091	0.537266	0.552279	0.0343731	0.0587377	0.0227156	0.238253	0.308792	0.189111	SGPP2	2	222424543	222562621	+	4983	protein_coding	- && sp|Q8IWX5|SGPP2_HUMAN Sphingosine-1-phosphate phosphatase 2 OS=Homo sapiens OX=9606 GN=SGPP2 PE=1 SV=1 && -	-
ENSG00000198099	0.254868	0.229662	0.291198	0.586333	0.609152	0.560947	0.0465501	0.0954554	0.161505	0.229256	0.162627	0.161751	ADH4	4	99123657	99157792	-	2453	protein_coding	- && sp|P08319|ADH4_HUMAN All-trans-retinol dehydrogenase [NAD(+)] ADH4 OS=Homo sapiens OX=9606 GN=ADH4 PE=1 SV=5 && PF00107:Zinc-binding dehydrogenase|PF08240:Alcohol dehydrogenase GroES-like domain	-
ENSG00000182885	0.578882	0.328433	0.280592	0.142052	0.211378	0.240043	0.775346	0.686557	0.733652	0.694277	0.545267	0.443922	ADGRG3	16	57668277	57689378	+	3240	protein_coding	- && sp|Q86Y34|AGRG3_HUMAN Adhesion G protein-coupled receptor G3 OS=Homo sapiens OX=9606 GN=ADGRG3 PE=1 SV=1 && PF01825:GPCR proteolysis site, GPS, motif|PF00002:7 transmembrane receptor (Secretin family)	-
ENSG00000205085	0.180691	0.153775	0.121992	0.141333	0.188941	0.224781	0.0165011	0.0422963	0.0245358	0.0451481	0.0658835	0.043003	GARIN1A	7	128671693	128687877	+	6920	protein_coding	- && sp|Q6NXP2|F71F2_HUMAN Protein FAM71F2 OS=Homo sapiens OX=9606 GN=FAM71F2 PE=1 SV=3 && -	-
ENSG00000288559	2.60915	2.51186	1.77196	2.21628	1.0993	1.92058	6.14009	5.07392	4.63306	3.91158	3.38459	5.09502	ENSG00000288559	10	73247342	73248268	-	623	lncRNA	- && - && -	-
ENSG00000176912	0.873968	0.793637	0.612216	0.430173	0.506018	0.486234	0.575391	0.704131	0.551977	1.21882	0.870771	0.902933	TYMSOS	18	630886	658350	-	3076	lncRNA	- && sp|Q15846|CLUL1_HUMAN Clusterin-like protein 1 OS=Homo sapiens OX=9606 GN=CLUL1 PE=2 SV=1 && -	-
ENSG00000138411	0.18221	0.177145	0.161828	0.184682	0.13412	0.126349	0.110932	0.0939576	0.100403	0.0607034	0.0890644	0.0712267	HECW2	2	196189099	196593684	-	23675	protein_coding	- && sp|Q9P2P5|HECW2_HUMAN E3 ubiquitin-protein ligase HECW2 OS=Homo sapiens OX=9606 GN=HECW2 PE=1 SV=2 && PF00168:C2 domain|PF18436:Helical box domain of E3 ubiquitin-protein ligase HECW1|PF16562:N-terminal domain of E3 ubiquitin-protein ligase HECW1 and 2|PF00397:WW domain|PF00632:HECT-domain (ubiquitin-transferase)	-
ENSG00000171903	0	0.0168042	0.0348656	0	0	0	0.0306543	0.0785745	0.0455807	0.15097	0.0917947	0.0532583	CYP4F11	19	15912367	15934867	-	3725	protein_coding	- && sp|Q9HBI6|CP4FB_HUMAN Cytochrome P450 4F11 OS=Homo sapiens OX=9606 GN=CYP4F11 PE=1 SV=3 && PF00067:Cytochrome P450	-
ENSG00000158825	0.76243	0.458016	1.18787	0.701598	0.303709	0.729588	0.97477	1.28498	1.03529	2.05743	1.52898	1.99597	CDA	1	20589086	20618903	+	820	protein_coding	- && sp|P32320|CDD_HUMAN Cytidine deaminase OS=Homo sapiens OX=9606 GN=CDA PE=1 SV=2 && PF00383:Cytidine and deoxycytidylate deaminase zinc-binding region	-
ENSG00000230615	0.0531626	0.0591417	0.0981664	0.0706636	0.135298	0.0734827	0.248139	0.304194	0.256671	0.242052	0.215379	0.215557	ENSG00000230615	1	44030414	44115913	+	10584	lncRNA	- && sp|P05787|K2C8_HUMAN Keratin, type II cytoskeletal 8 OS=Homo sapiens OX=9606 GN=KRT8 PE=1 SV=7 && PF00038:Intermediate filament protein	-
ENSG00000112299	0.146035	0.259935	0.0674146	0.40315	0.323179	0.667668	0.22227	0.182314	0.381909	0.113521	0.1627	0.193084	VNN1	6	132680849	132714055	-	3853	protein_coding	- && sp|O95497|VNN1_HUMAN Pantetheinase OS=Homo sapiens OX=9606 GN=VNN1 PE=1 SV=2 && PF00795:Carbon-nitrogen hydrolase	-
ENSG00000176842	0.39597	0.462529	0.182793	0.283404	0.284794	0.399964	0.462053	0.617924	0.438111	0.857464	0.661733	0.837666	IRX5	16	54930865	54934485	+	2842	protein_coding	- && sp|P78411|IRX5_HUMAN Iroquois-class homeodomain protein IRX-5 OS=Homo sapiens OX=9606 GN=IRX5 PE=1 SV=3 && PF05920:Homeobox KN domain	Homeobox
ENSG00000145700	0.287401	0.316527	0.338318	0.423152	0.381615	0.403364	0.481175	0.313949	0.390258	0.229794	0.13099	0.182397	ANKRD31	5	75068275	75236911	-	6526	protein_coding	- && sp|Q8N7Z5|ANR31_HUMAN Ankyrin repeat domain-containing protein 31 OS=Homo sapiens OX=9606 GN=ANKRD31 PE=2 SV=2 && PF18755:Restriction Enzyme Adenine Methylase Associated|PF12796:Ankyrin repeats (3 copies)	-
ENSG00000099338	0.0204089	0.0204338	0.0141321	0.037561	0.0203244	0.0585893	0.0807636	0.0573278	0.0862181	0.108788	0.173634	0.145714	CATSPERG	19	38335775	38370943	+	9190	protein_coding	- && sp|Q6ZRH7|CTSRG_HUMAN Cation channel sperm-associated protein subunit gamma OS=Homo sapiens OX=9606 GN=CATSPERG PE=2 SV=3 && PF15064:Cation channel sperm-associated protein subunit gamma	-
ENSG00000129204	0.123154	0.123304	0.189094	0.216801	0.197297	0.179335	0.136915	0.125338	0.0969442	0.0909767	0.0878559	0.0764596	USP6	17	5116032	5175034	+	11676	protein_coding	- && sp|P35125|UBP6_HUMAN Ubiquitin carboxyl-terminal hydrolase 6 OS=Homo sapiens OX=9606 GN=USP6 PE=1 SV=2 && PF00566:Rab-GTPase-TBC domain|PF00443:Ubiquitin carboxyl-terminal hydrolase	-
[truncated: 3,891 more rows]

## Sheet: GO enrichment
Blank vs DEAB	Category	GOID	Description	GeneRatio	BgRatio	pvalue	padj	geneID	geneName	Count	Up	Up_Gene_id	Down	Down_Gene_id
[truncated: 158 more rows]

## Sheet: KEGG pathway enrichment
Blank vs DEAB	KEGGID	Description	GeneRatio	BgRatio	pvalue	padj	geneID	geneName	keggID	Count	Up	Up_Gene_id	Down	Down_Gene_id
[truncated: 135 more rows]
