# Supplementary material for: Tanshinone IIA inhibits heat-induced growth of p53-mutant Huh-7 hepatocellular carcinoma by modulating osmotic homeostasis and glycolysis through targeting ALDH7A1
Source: Cell Death Discov. 2025 Oct 31;11:493. doi: 10.1038/s41420-025-02795-0 (PMC12579247; doi:10.1038/s41420-025-02795-0)
Supplement: Supplementary file 9 — Supplementary Table S3 [file 41420_2025_2795_MOESM9_ESM.xlsx]

## Sheet: Single Factor
	Table S3 Main results of various treatments in Huh-7 cells with or without heat induction.
	Index	Treatments
		Huh-7	Heated Huh-7 cells
		Heat	Tan IIA	shALDH7A1	ALDH7A1-OE	DEAB	Hyperosmosis/NaCl
	ALDH7A1	↑	↓	↓	↑	NT	NT
	Cell viability	↑	↓	↓	NS	NS	↓
	Cell cycle (% of S phase)	↑	↓	NT	NT	NT	NT
	Cell apoptosis	↓	↑	↑	↓	↑	↑
	Cell invasion	↑	↓	↓	↑	NT	NT
	MMP2	↑	↓	↓	↑	NT	NT
	MMP9	NS	↓	↓	↑	NT	NT
	N-cadherin	↑	↓	↓	↑	NT	NT
	Bcl2	↑	↓	NT	NT	NT	NT
	Bax	↓	↑	NT	NT	NT	NT
	cleaved caspase 3	↓	↑	NT	NT	NT	NT
	cyclin D1	NS	↓	NT	NT	NT	NT
	CDK1	↓	↓	NT	NT	NT	NT
	Glucose uptake	↑	↓	↓	↑	NT	↑
	Lactate production	↓	↓p = 0.163	↓	↑	NT	↓
	ATP production	↑	↓	↓	↑	NT	↑
	NADH	NS	↓	NS	↑	NT	NT
	Betaine	↑	↓	↓	↑	NT	↑
	D-glycerate	NS	↓	↓	↑	NT	↑
	ROS/% of positive cells	↑	↑	↑	↑	NT	↑
	ROS/average intensitiy	↑	↑	↓	↑	NT	↑
	MDA	↓	↓	NS	NS	NT	NT
	SOD	↑	↑	NT	NT	NT	NT
	GSH-Px	↑	↑	NT	NT	NT	NT
	NOTES:↑, significant increase or enhance; ↓, significant decrease or inhibit; NS, not significant; NT, not tested.
